# Supplementary material for: Integrated Lipidomics and Metabolomics Reveal Stage-Dependent Differences in Flavor Precursor Composition Between Higher- and Lower-Body-Weight Beijing-You Chickens
Source: Foods. 2026 May 1;15(9):1564. doi: 10.3390/foods15091564 (PMC13164383; doi:10.3390/foods15091564)
Supplement: Supplementary file 1 [file foods-15-01564-s001.zip › Supplementary Tables.xlsx]

## Sheet: Table S1
Tabe S1 The body weight of the higher- and lower-body-weight groups at each developmental stage
Groups	Fast-growing	Slow-growing	P value
90 d	1338±41.36	1062.5±36.85	5.82101e-12
110 d	1551.57±104.53	1141.5±111.78	1.23678e-05
130 d	1779.7±101.65	1315±51.4	1.56094e-10
150 d	2071.6±138.33	1377.5±99.6	1.60905e-10

## Sheet: Table S2
Table S3 The differential lipids between HBW and LBW chickens for four age groups
Age groups	Lipid	Metab ID	Significant	Regulate	Compound ID	VIP_pred_OPLS-DA	VIP_PLS-DA	FC(F_90d/S_90d)	P_value	FDR	Category	Class	Class name	脂质中文名称
90d	PC(18:1e/18:1)	metab_1144	yes	up	-	1.0486	1.026	1.016	0.01408	0.1185	GP	PC	phosphatidylcholine	磷脂酰胆碱
90d	Hex1Cer(t20:0/18:1)	metab_1149	yes	up	-	1.0486	1.026	1.016	0.01409	0.1185	SP	Hex1Cer	Simple Glc series	糖基神经酰胺
90d	PE(18:2e/18:1)	metab_1151	yes	up	-	1.0739	0.9876	1.0149	0.01051	0.106	GP	PE	phosphatidylethanolamine	磷脂酰乙醇胺
90d	LdMePE(18:0)	metab_1155	yes	down	-	1.026	1.1187	0.9826	0.03177	0.1936	GP	LdMePE	lysodimethylphosphatidylethanolamine	溶血二甲基磷脂酰乙醇胺
90d	PS(20:3e/18:1)	metab_1163	yes	up	-	1.0873	1.0293	1.0145	0.002531	0.07679	GP	PS	phosphatidylserine	磷脂酰丝氨酸
90d	PC(34:1/20:4)	metab_1165	yes	up	-	2.8505	2.7289	1.1284	0.0009332	0.0713	GP	PC	phosphatidylcholine	磷脂酰胆碱
90d	PE(18:1e/18:1)	metab_1176	yes	up	-	1.1657	1.1104	1.0154	0.00168	0.07679	GP	PE	phosphatidylethanolamine	磷脂酰乙醇胺
90d	PE(36:1/20:4)	metab_1181	yes	up	-	2.8482	2.7291	1.1292	0.001064	0.0713	GP	PE	phosphatidylethanolamine	磷脂酰乙醇胺
90d	PE(18:2e/22:6)	metab_1182	yes	up	-	1.1206	1.0357	1.0197	0.03832	0.2091	GP	PE	phosphatidylethanolamine	磷脂酰乙醇胺
90d	MLCL(14:3/20:4/22:6)	metab_1202	yes	up	-	1.695	1.7206	1.0549	0.01614	0.1272	GP	MLCL	Monolysocardiolipin	单溶心磷脂
90d	CL(21:0/22:6/18:2/18:0)	metab_1211	yes	up	-	1.1434	1.0563	1.0202	0.03352	0.1955	GP	CL	Cardiolipin	心磷脂
90d	MGDG(20:2e/20:3)	metab_1214	yes	up	-	1.0613	1.038	1.0168	0.01194	0.1099	GL	MGDG	Monogalactosyldiacylglycerol	单半乳糖二酰甘油酯
90d	PE(36:1/18:1)	metab_1217	yes	up	-	3.1338	3.0031	1.1618	0.0001873	0.03577	GP	PE	phosphatidylethanolamine	磷脂酰乙醇胺
90d	PC(30:1/22:6)	metab_1219	yes	up	-	2.3152	2.2883	1.0949	0.008363	0.103	GP	PC	phosphatidylcholine	磷脂酰胆碱
90d	Hex3Cer(m21:1/20:4)	metab_1220	yes	up	-	2.2756	2.2462	1.1021	0.008948	0.103	SP	Hex3Cer	Simple Glc series	糖基神经酰胺
90d	PS(18:0/18:1)	metab_1244	yes	up	C02737	1.4639	1.4033	1.0414	0.0329	0.1936	GP	PS	phosphatidylserine	磷脂酰丝氨酸
90d	SM(d18:1/14:0)	metab_1257	yes	up	-	1.0603	1.0924	1.0215	0.0101	0.1059	SP	SM	sphingomyelin	鞘磷脂
90d	Hex3Cer(m21:1/18:1)	metab_1262	yes	up	-	2.5015	2.4468	1.1077	0.0032	0.07679	SP	Hex3Cer	Simple Glc series	糖基神经酰胺
90d	Cer(d18:1/25:0)	metab_1265	yes	up	C00195	1.5508	1.5166	1.0417	0.007278	0.103	SP	Cer	Ceramides	神经酰胺
90d	dMePE(32:1/20:4)	metab_1275	yes	up	-	2.4797	2.4149	1.0977	0.003588	0.07679	GP	dMePE	dimethylphosphatidylethanolamine	二甲基磷脂酰乙醇胺
90d	dMePE(30:1/18:1)	metab_1280	yes	up	-	2.6025	2.4915	1.0982	0.0008936	0.0713	GP	dMePE	dimethylphosphatidylethanolamine	二甲基磷脂酰乙醇胺
90d	LPE(22:6)	metab_1286	yes	up	-	1.349	1.3329	1.0321	0.01368	0.1185	GP	LPE	lysophosphatidylethanolamine	溶血磷脂酰乙醇胺
90d	dMePE(34:1/20:4)	metab_1291	yes	up	-	2.8481	2.7298	1.1294	0.00112	0.0713	GP	dMePE	dimethylphosphatidylethanolamine	二甲基磷脂酰乙醇胺
90d	Cer(t17:0/24:0)	metab_1294	yes	up	-	1.6925	1.6878	1.0537	0.008197	0.103	SP	Cer	Ceramides	神经酰胺
90d	Cer(t17:0/24:2)	metab_1296	yes	up	-	1.0086	1.0518	1.0184	0.00842	0.103	SP	Cer	Ceramides	神经酰胺
90d	PC(32:1/22:4)	metab_1299	yes	up	-	2.4784	2.3948	1.102	0.002017	0.07679	GP	PC	phosphatidylcholine	磷脂酰胆碱
90d	Hex1Cer(t17:1/18:1)	metab_1300	yes	up	-	1.0769	0.9891	1.0151	0.01068	0.106	SP	Hex1Cer	Simple Glc series	糖基神经酰胺
90d	dMePE(30:1/22:6)	metab_1315	yes	up	-	2.2901	2.2605	1.093	0.008316	0.103	GP	dMePE	dimethylphosphatidylethanolamine	二甲基磷脂酰乙醇胺
90d	Cer(t18:0/24:2)	metab_1319	yes	up	-	1.0086	1.0518	1.0184	0.00842	0.103	SP	Cer	Ceramides	神经酰胺
90d	Cer(d18:1/24:0+O)	metab_1320	yes	up	-	1.4771	1.4516	1.049	0.03133	0.193	SP	Cer	Ceramides	神经酰胺
90d	PC(32:1/20:4)	metab_1322	yes	up	-	2.4797	2.4149	1.0977	0.003588	0.07679	GP	PC	phosphatidylcholine	磷脂酰胆碱
90d	PS(32:1/22:6)	metab_1345	yes	up	-	2.2265	2.1989	1.0934	0.009447	0.103	GP	PS	phosphatidylserine	磷脂酰丝氨酸
90d	PE(32:0/22:4)	metab_1346	yes	up	-	2.3365	2.3125	1.1084	0.01093	0.106	GP	PE	phosphatidylethanolamine	磷脂酰乙醇胺
90d	PC(30:1/20:4)	metab_1350	yes	up	-	2.2401	2.2085	1.0879	0.008649	0.103	GP	PC	phosphatidylcholine	磷脂酰胆碱
90d	Hex1Cer(m18:0/22:4)	metab_1363	yes	up	-	1.1168	1.1872	1.0219	0.005996	0.09544	SP	Hex1Cer	Simple Glc series	糖基神经酰胺
90d	dMePE(16:0/22:6)	metab_1364	yes	up	-	1.321	1.2704	1.0323	0.02444	0.1638	GP	dMePE	dimethylphosphatidylethanolamine	二甲基磷脂酰乙醇胺
90d	LPE(18:1)	metab_1370	yes	up	-	2.266	2.159	1.0696	0.0005461	0.0713	GP	LPE	lysophosphatidylethanolamine	溶血磷脂酰乙醇胺
90d	Hex3Cer(m21:1/22:6)	metab_1377	yes	up	-	2.4141	2.3922	1.1218	0.013	0.1155	SP	Hex3Cer	Simple Glc series	糖基神经酰胺
90d	LdMePE(18:1)	metab_1384	yes	up	-	1.0619	1.036	1.0209	0.02817	0.1824	GP	LdMePE	lysodimethylphosphatidylethanolamine	溶血二甲基磷脂酰乙醇胺
90d	PC(34:1/18:1)	metab_1393	yes	up	-	3.1358	3.0049	1.162	0.0001842	0.03577	GP	PC	phosphatidylcholine	磷脂酰胆碱
90d	dMePE(34:1/22:6)	metab_1398	yes	up	-	2.9042	2.805	1.1628	0.003482	0.07679	GP	dMePE	dimethylphosphatidylethanolamine	二甲基磷脂酰乙醇胺
90d	Cer(t18:1/24:0)	metab_1403	yes	up	-	1.4089	1.3774	1.0455	0.03697	0.207	SP	Cer	Ceramides	神经酰胺
90d	DLCL(22:0/16:0)	metab_1404	yes	up	-	2.2243	2.1219	1.0741	0.000907	0.0713	GP	DLCL	dilysocardiolipin	双溶血心磷脂
90d	PC(18:0e/22:5)	metab_1406	yes	up	-	1.1276	1.0709	1.0228	0.03012	0.1886	GP	PC	phosphatidylcholine	磷脂酰胆碱
90d	LPI(18:0)	metab_1417	yes	up	-	1.695	1.7206	1.0549	0.01614	0.1272	GP	LPI	lysophosphatidylinositol	溶血磷脂酰肌醇
90d	dMePE(32:1/22:6)	metab_1421	yes	up	-	2.5044	2.4523	1.1068	0.004712	0.08534	GP	dMePE	dimethylphosphatidylethanolamine	二甲基磷脂酰乙醇胺
90d	PI(18:2/20:4)	metab_1423	yes	down	-	1.3385	1.2922	0.9559	0.02742	0.1791	GP	PI	phosphatidylinositol	磷脂酰肌醇
90d	Hex1Cer(t17:1/22:6)	metab_1427	yes	up	-	1.1516	1.0629	1.0204	0.03461	0.1988	SP	Hex1Cer	Simple Glc series	糖基神经酰胺
90d	Cer(t18:0/24:0)	metab_1429	yes	up	-	1.6925	1.6878	1.0537	0.008197	0.103	SP	Cer	Ceramides	神经酰胺
90d	dMePE(34:1/18:1)	metab_1431	yes	up	-	3.1358	3.0049	1.162	0.0001842	0.03577	GP	dMePE	dimethylphosphatidylethanolamine	二甲基磷脂酰乙醇胺
90d	PS(32:1/20:3)	metab_1436	yes	up	-	2.4722	2.4134	1.1006	0.002976	0.07679	GP	PS	phosphatidylserine	磷脂酰丝氨酸
90d	PE(16:0/16:0)	metab_1437	yes	up	C00350	2.0943	2.1221	1.1151	0.03259	0.1936	GP	PE	phosphatidylethanolamine	磷脂酰乙醇胺
90d	dMePE(32:1/22:4)	metab_1439	yes	up	-	2.4723	2.388	1.1012	0.001877	0.07679	GP	dMePE	dimethylphosphatidylethanolamine	二甲基磷脂酰乙醇胺
90d	PE(18:0e/18:2)	metab_1441	yes	up	-	1.1871	1.1446	1.0226	0.01278	0.1149	GP	PE	phosphatidylethanolamine	磷脂酰乙醇胺
90d	PS(20:4e/18:1)	metab_1444	yes	up	-	1.0581	0.9926	1.0163	0.006953	0.1002	GP	PS	phosphatidylserine	磷脂酰丝氨酸
90d	PC(30:0/20:4)	metab_1448	yes	up	-	2.1992	2.1752	1.0945	0.00919	0.103	GP	PC	phosphatidylcholine	磷脂酰胆碱
90d	PE(36:1/22:6)	metab_1449	yes	up	-	2.9137	2.8132	1.1637	0.003458	0.07679	GP	PE	phosphatidylethanolamine	磷脂酰乙醇胺
90d	LPC(18:0)	metab_1451	yes	down	C04230;C04317	1.2627	1.3291	0.9783	0.0124	0.1128	GP	LPC	lysophosphatidylcholine	溶血磷脂酰胆碱
90d	PE(20:1e/22:4)	metab_1453	yes	up	-	1.1083	1.1976	1.0219	0.006397	0.09618	GP	PE	phosphatidylethanolamine	磷脂酰乙醇胺
90d	Cer(t18:0/24:1)	metab_1463	yes	up	-	1.2298	1.2322	1.0283	0.01012	0.1059	SP	Cer	Ceramides	神经酰胺
90d	PA(14:0e/22:6)	metab_1469	yes	down	-	1.7363	1.7948	0.9583	0.00179	0.07679	GP	PA	phosphatidic acid	磷脂酸
90d	Cer(d18:1/24:0)	metab_1470	yes	up	C00195	1.2391	1.1934	1.0243	0.01459	0.1185	SP	Cer	Ceramides	神经酰胺
90d	PC(30:1/18:1)	metab_1473	yes	up	-	2.4724	2.4117	1.0935	0.002522	0.07679	GP	PC	phosphatidylcholine	磷脂酰胆碱
90d	MLCL(14:2/18:1/18:1)	metab_1474	yes	up	-	1.5122	1.4379	1.03	0.002598	0.07679	GP	MLCL	Monolysocardiolipin	单溶心磷脂
90d	FA(22:6)	metab_1483	yes	down	-	1.2809	1.189	0.9809	0.009074	0.103	FA	FA	fatty acid	游离脂肪酸
90d	PC(18:3/22:4)	metab_1489	yes	up	C00157	1.0196	0.9983	1.0162	0.005683	0.09238	GP	PC	phosphatidylcholine	磷脂酰胆碱
90d	Cer(t18:0/22:0)	metab_1490	yes	up	-	1.2903	1.3074	1.0343	0.02254	0.1552	SP	Cer	Ceramides	神经酰胺
90d	Cer(d18:1/26:0)	metab_1499	yes	up	C00195	1.3386	1.3382	1.0416	0.0479	0.2417	SP	Cer	Ceramides	神经酰胺
90d	PS(20:4e/22:6)	metab_1500	yes	up	-	1.4043	1.3151	1.0309	0.006395	0.09618	GP	PS	phosphatidylserine	磷脂酰丝氨酸
90d	PC(30:1/18:2)	metab_1513	yes	up	-	2.3451	2.2837	1.1037	0.004126	0.0788	GP	PC	phosphatidylcholine	磷脂酰胆碱
90d	OAHFA(22:5/22:4)	metab_1514	yes	down	-	1.3721	1.3327	0.9688	0.02511	0.1668	FA	OAHFA	OAcyl-(gamma-hydroxy)FA	（O-酰基）-1-羟基脂肪酸
90d	Cer(d18:1/25:1)	metab_1518	yes	up	-	1.213	1.1654	1.0232	0.00382	0.07679	SP	Cer	Ceramides	神经酰胺
90d	SM(d18:1/20:0)	metab_1522	yes	up	C00550	1.2643	1.2035	1.0259	0.022	0.1528	SP	SM	sphingomyelin	鞘磷脂
90d	Cer(d18:1/23:0)	metab_1529	yes	up	-	1.2717	1.233	1.0239	0.00642	0.09618	SP	Cer	Ceramides	神经酰胺
90d	PC(30:0/22:4)	metab_1538	yes	up	-	2.6004	2.5356	1.1223	0.004631	0.08534	GP	PC	phosphatidylcholine	磷脂酰胆碱
90d	PEt(12:0e/22:6)	metab_1539	yes	down	-	1.597	1.5201	0.962	0.01069	0.106	GP	PEt	phosphatidylethanol	磷脂酰乙醇
90d	PI(16:1e/20:4)	metab_1548	yes	up	-	1.3319	1.2542	1.0289	0.005522	0.09238	GP	PI	phosphatidylinositol	磷脂酰肌醇
90d	CL(21:0/18:1/18:1/22:5)	metab_1553	yes	up	-	1.3011	1.2231	1.029	0.008027	0.103	GP	CL	Cardiolipin	心磷脂
90d	Hex3Cer(d23:1/20:4)	metab_1558	yes	up	-	2.262	2.2485	1.095	0.01133	0.106	SP	Hex3Cer	Simple Glc series	糖基神经酰胺
90d	PS(22:5/21:1)	metab_1561	yes	down	-	1.2834	1.2447	0.971	0.005652	0.09238	GP	PS	phosphatidylserine	磷脂酰丝氨酸
90d	MLCL(17:0/15:1/16:1)	metab_1573	yes	down	-	1.0981	1.1033	0.9771	0.03712	0.207	GP	MLCL	Monolysocardiolipin	单溶心磷脂
90d	Cer(t18:0/24:3)	metab_1581	yes	up	-	2.037	2.1282	1.0972	0.03989	0.2132	SP	Cer	Ceramides	神经酰胺
90d	dMePE(30:1/22:4)	metab_1584	yes	up	-	2.1648	2.1327	1.0876	0.009571	0.103	GP	dMePE	dimethylphosphatidylethanolamine	二甲基磷脂酰乙醇胺
90d	PE(36:1/22:4)	metab_1605	yes	up	-	3.0525	2.9269	1.1707	0.001933	0.07679	GP	PE	phosphatidylethanolamine	磷脂酰乙醇胺
90d	PC(30:1/22:4)	metab_1606	yes	up	-	2.1648	2.1327	1.0876	0.009571	0.103	GP	PC	phosphatidylcholine	磷脂酰胆碱
90d	PC(34:1/22:6)	metab_1613	yes	up	-	2.9267	2.8091	1.1549	0.002056	0.07679	GP	PC	phosphatidylcholine	磷脂酰胆碱
90d	OAHFA(22:4/24:6)	metab_1627	yes	down	-	1.4345	1.3272	0.9584	0.04395	0.2281	FA	OAHFA	OAcyl-(gamma-hydroxy)FA	（O-酰基）-1-羟基脂肪酸
90d	dMePE(30:0/22:4)	metab_1633	yes	up	-	2.2084	2.2056	1.1004	0.01723	0.1304	GP	dMePE	dimethylphosphatidylethanolamine	二甲基磷脂酰乙醇胺
90d	CL(22:6/18:0/18:0/20:0)	metab_1644	yes	up	-	2.4499	2.4232	1.1215	0.01676	0.1293	GP	CL	Cardiolipin	心磷脂
90d	PE(18:2e/22:4)	metab_1650	yes	up	-	1.3043	1.2169	1.0271	0.02185	0.1528	GP	PE	phosphatidylethanolamine	磷脂酰乙醇胺
90d	PS(11:0/16:0)	metab_1653	yes	up	-	1.5249	1.5287	1.0543	0.02189	0.1528	GP	PS	phosphatidylserine	磷脂酰丝氨酸
90d	Hex3Cer(d21:1/20:4)	metab_1659	yes	up	-	2.514	2.4751	1.1319	0.005387	0.09238	SP	Hex3Cer	Simple Glc series	糖基神经酰胺
90d	GM2(d16:2/20:4)	metab_1663	yes	up	-	2.9933	2.9234	1.1901	0.003335	0.07679	SP	GM2	Gangliosides	神经节苷脂
90d	Cer(d18:1/26:1)	metab_1674	yes	up	-	1.2396	1.2026	1.0295	0.02	0.1428	SP	Cer	Ceramides	神经酰胺
90d	PC(34:1/22:4)	metab_1679	yes	up	-	3.0354	2.9507	1.1967	0.01138	0.106	GP	PC	phosphatidylcholine	磷脂酰胆碱
90d	PS(18:2/23:1)	metab_1681	yes	up	-	1.2214	1.4055	1.0307	0.03927	0.2128	GP	PS	phosphatidylserine	磷脂酰丝氨酸
90d	PE(32:1/22:4)	metab_1694	yes	up	-	2.2735	2.244	1.0986	0.01345	0.1181	GP	PE	phosphatidylethanolamine	磷脂酰乙醇胺
90d	CerG2GNAc1(d18:1/18:0)	metab_1699	yes	down	-	1.6404	1.7824	0.9449	0.02846	0.1827	SP	CerG2GNAc1	Simple Glc series	糖基神经酰胺
90d	dMePE(34:1/22:4)	metab_1707	yes	up	-	3.1708	3.0834	1.2148	0.01109	0.106	GP	dMePE	dimethylphosphatidylethanolamine	二甲基磷脂酰乙醇胺
90d	PAF(14:0e)	metab_1708	yes	down	-	1.2064	1.17	0.9799	0.03577	0.2024	GP	PAF	platelet-activating factor	血小板活化因子
90d	LPC(16:0)	metab_1721	yes	down	C04230	1.2614	1.2162	0.9784	0.03218	0.1936	GP	LPC	lysophosphatidylcholine	溶血磷脂酰胆碱
90d	MLCL(14:2/16:0/16:0)	metab_1734	yes	down	-	1.4248	1.3721	0.9743	0.01815	0.1327	GP	MLCL	Monolysocardiolipin	单溶心磷脂
90d	LPE(22:4)	metab_1744	yes	up	-	2.0635	1.9705	1.0634	0.001106	0.0713	GP	LPE	lysophosphatidylethanolamine	溶血磷脂酰乙醇胺
90d	PI(20:4/20:4)	metab_1749	yes	down	-	2.3427	2.2593	0.9002	2.296e-05	0.01754	GP	PI	phosphatidylinositol	磷脂酰肌醇
90d	CL(24:0/18:0/20:4/20:4)	metab_1759	yes	up	-	1.0571	0.9998	1.023	0.02928	0.1864	GP	CL	Cardiolipin	心磷脂
90d	dMePE(32:1/18:1)	metab_1763	yes	up	-	2.8824	2.797	1.1418	0.003797	0.07679	GP	dMePE	dimethylphosphatidylethanolamine	二甲基磷脂酰乙醇胺
90d	MLCL(14:2/22:4/22:4)	metab_1767	yes	up	-	1.1956	1.2306	1.0296	0.04646	0.2366	GP	MLCL	Monolysocardiolipin	单溶心磷脂
90d	Cer(d18:2/16:0)	metab_1773	yes	up	-	1.4356	1.535	1.0368	0.002118	0.07679	SP	Cer	Ceramides	神经酰胺
90d	SM(t18:1/24:0)	metab_1797	yes	up	-	1.1929	1.1239	1.0263	0.009135	0.103	SP	SM	sphingomyelin	鞘磷脂
90d	PC(32:1/18:2)	metab_1798	yes	up	-	2.2758	2.2171	1.0909	0.006765	0.09939	GP	PC	phosphatidylcholine	磷脂酰胆碱
90d	Hex2Cer(d13:0/18:0)	metab_1801	yes	up	-	3.0471	2.9699	1.2262	0.01058	0.106	SP	Hex2Cer	Simple Glc series	糖基神经酰胺
90d	PG(16:0/20:2)	metab_1805	yes	up	-	1.4285	1.3368	1.0319	0.02416	0.1633	GP	PG	phosphatidylglycerol	磷脂酰甘油
90d	PS(20:1/20:2)	metab_1806	yes	up	-	1.4415	1.3828	1.0411	0.01115	0.106	GP	PS	phosphatidylserine	磷脂酰丝氨酸
90d	CL(22:2/18:0/20:4/20:4)	metab_1807	yes	up	-	2.2971	2.2387	1.12	0.01431	0.1185	GP	CL	Cardiolipin	心磷脂
90d	PC(22:5/20:4)	metab_1811	yes	down	C00157	1.564	1.6375	0.9604	0.001658	0.07679	GP	PC	phosphatidylcholine	磷脂酰胆碱
90d	PA(37:1/18:2)	metab_1813	yes	up	-	3.2383	3.096	1.234	0.002848	0.07679	GP	PA	phosphatidic acid	磷脂酸
90d	PE(20:3/18:2)	metab_1817	yes	up	-	1.8575	1.8113	1.0736	0.02344	0.1599	GP	PE	phosphatidylethanolamine	磷脂酰乙醇胺
90d	PC(32:1/18:1)	metab_1827	yes	up	-	2.8769	2.7795	1.139	0.004041	0.0788	GP	PC	phosphatidylcholine	磷脂酰胆碱
90d	PS(20:0e/18:2)	metab_1828	yes	up	-	1.0105	1.032	1.0189	0.01669	0.1293	GP	PS	phosphatidylserine	磷脂酰丝氨酸
90d	PS(11:0/18:0)	metab_1832	yes	up	-	1.8167	1.8159	1.086	0.0179	0.1327	GP	PS	phosphatidylserine	磷脂酰丝氨酸
90d	PS(18:1/22:2)	metab_1845	yes	up	-	1.3129	1.3285	1.0314	0.002743	0.07679	GP	PS	phosphatidylserine	磷脂酰丝氨酸
90d	dMePE(16:1e/16:0)	metab_1849	yes	up	-	2.2735	2.2663	1.1095	0.01778	0.1327	GP	dMePE	dimethylphosphatidylethanolamine	二甲基磷脂酰乙醇胺
90d	PE(16:1/18:1)	metab_1855	yes	up	C00350	2.5874	2.4909	1.1253	0.002722	0.07679	GP	PE	phosphatidylethanolamine	磷脂酰乙醇胺
90d	dMePE(32:1/18:2)	metab_1856	yes	up	-	2.5431	2.443	1.116	0.004803	0.08534	GP	dMePE	dimethylphosphatidylethanolamine	二甲基磷脂酰乙醇胺
90d	Hex2Cer(d18:1/16:0)	metab_1870	yes	up	-	1.7058	2.0106	1.0741	0.0382	0.2091	SP	Hex2Cer	Simple Glc series	糖基神经酰胺
90d	PEt(33:1/18:2)	metab_1872	yes	up	-	2.6396	2.6482	1.1824	0.02976	0.1879	GP	PEt	phosphatidylethanol	磷脂酰乙醇
90d	PC(32:1/22:6)	metab_1876	yes	up	-	2.5576	2.4925	1.111	0.00373	0.07679	GP	PC	phosphatidylcholine	磷脂酰胆碱
90d	PE(16:0/11:3)	metab_1877	yes	up	-	2.713	2.586	1.1428	0.00107	0.0713	GP	PE	phosphatidylethanolamine	磷脂酰乙醇胺
90d	PC(34:1/18:2)	metab_1884	yes	up	-	2.7904	2.6892	1.1474	0.0023	0.07679	GP	PC	phosphatidylcholine	磷脂酰胆碱
90d	PS(20:2e/18:2)	metab_1885	yes	up	-	1.0604	1.0073	1.0217	0.03427	0.1984	GP	PS	phosphatidylserine	磷脂酰丝氨酸
90d	PC(20:3e/20:4)	metab_1886	yes	down	-	1.6942	1.6528	0.9518	0.003673	0.07679	GP	PC	phosphatidylcholine	磷脂酰胆碱
90d	TG(15:0/16:0/18:2)	metab_1	yes	up	-	1.1882	1.1492	1.0366	0.0002221	0.006826	GL	TG	triglyceride	甘油三酯
90d	TG(15:0/18:2/18:2)	metab_3	yes	up	-	1.4768	1.4365	1.0587	0.0004235	0.006826	GL	TG	triglyceride	甘油三酯
90d	DG(16:2e/16:0)	metab_6	yes	up	-	1.2548	1.2741	1.052	0.009617	0.03343	GL	DG	diglyceride	甘油二酯
90d	TG(18:2/18:2/20:4)	metab_23	yes	up	C00422	1.2611	1.2629	1.05	0.005017	0.02112	GL	TG	triglyceride	甘油三酯
90d	TG(16:0/17:0/18:1)	metab_31	yes	up	-	1.1616	1.1362	1.0359	0.001292	0.009201	GL	TG	triglyceride	甘油三酯
90d	TG(18:1/18:2/20:4)	metab_36	yes	up	C00422	1.1245	1.1142	1.0379	0.007337	0.02798	GL	TG	triglyceride	甘油三酯
90d	TG(18:1/17:1/18:2)	metab_41	yes	up	-	1.2157	1.1736	1.0397	0.0007418	0.00734	GL	TG	triglyceride	甘油三酯
90d	TG(18:3/18:2/20:4)	metab_43	yes	up	-	1.4743	1.4499	1.0697	0.003628	0.01722	GL	TG	triglyceride	甘油三酯
90d	TG(17:0/18:1/18:2)	metab_48	yes	up	-	1.2158	1.1743	1.037	0.0004598	0.006826	GL	TG	triglyceride	甘油三酯
90d	TG(18:0/18:1/18:1)	metab_50	yes	up	C00422	1.0196	0.9937	1.0248	0.0006972	0.00723	GL	TG	triglyceride	甘油三酯
90d	TG(19:1/18:1/18:2)	metab_51	yes	up	-	1.2783	1.2311	1.0434	0.0001142	0.006826	GL	TG	triglyceride	甘油三酯
90d	TG(16:1/18:2/18:3)	metab_52	yes	up	-	1.591	1.5399	1.0646	0.0004663	0.006826	GL	TG	triglyceride	甘油三酯
90d	TG(18:0/18:0/18:1)	metab_54	yes	up	C00422	1.1594	1.1493	1.0359	0.002796	0.01482	GL	TG	triglyceride	甘油三酯
90d	TG(19:0/18:1/18:2)	metab_55	yes	up	-	1.5335	1.4891	1.0636	0.0001085	0.006826	GL	TG	triglyceride	甘油三酯
90d	TG(18:1/18:2/22:4)	metab_56	yes	up	-	1.0451	1.0263	1.0342	0.007456	0.028	GL	TG	triglyceride	甘油三酯
90d	TG(18:3/18:2/18:3)	metab_60	yes	up	-	1.6723	1.6371	1.0788	0.0006464	0.006993	GL	TG	triglyceride	甘油三酯
90d	TG(18:0/18:1/22:4)	metab_61	yes	up	-	1.153	1.1316	1.0389	0.00195	0.01164	GL	TG	triglyceride	甘油三酯
90d	TG(22:4/18:2/18:2)	metab_63	yes	up	-	1.2653	1.2352	1.0505	0.005963	0.02442	GL	TG	triglyceride	甘油三酯
90d	LPC(16:1e)	metab_64	yes	down	-	1.2232	1.1743	0.9611	0.006704	0.02662	GP	LPC	lysophosphatidylcholine	溶血磷脂酰胆碱
90d	TG(18:3/18:2/18:2)	metab_67	yes	up	-	1.6302	1.5924	1.0655	0.0005814	0.006973	GL	TG	triglyceride	甘油三酯
90d	TG(16:0/14:0/16:0)	metab_71	yes	down	-	1.1244	1.0701	0.9642	0.001712	0.01067	GL	TG	triglyceride	甘油三酯
90d	TG(19:1/18:2/18:2)	metab_84	yes	up	-	1.3593	1.3154	1.0525	0.0003122	0.006826	GL	TG	triglyceride	甘油三酯
90d	TG(19:0/18:1/18:1)	metab_85	yes	up	-	1.4055	1.3641	1.0571	0.0004733	0.006826	GL	TG	triglyceride	甘油三酯
90d	TG(18:1/17:1/18:3)	metab_88	yes	up	-	1.5141	1.466	1.0628	0.0004289	0.006826	GL	TG	triglyceride	甘油三酯
90d	TG(15:0/18:1/18:2)	metab_91	yes	up	-	1.2761	1.2306	1.0411	0.0003096	0.006826	GL	TG	triglyceride	甘油三酯
90d	TG(16:1/12:0/18:1)	metab_94	yes	up	-	1.3583	1.304	1.051	0.0005834	0.006973	GL	TG	triglyceride	甘油三酯
90d	TG(18:1/18:2/18:3)	metab_95	yes	up	-	1.3117	1.2699	1.0379	0.0003058	0.006826	GL	TG	triglyceride	甘油三酯
90d	DG(16:1e/18:2)	metab_96	yes	up	-	1.4376	1.3886	1.0508	6.852e-05	0.006826	GL	DG	diglyceride	甘油二酯
90d	TG(16:1/18:3/18:3)	metab_97	yes	up	-	1.6937	1.649	1.0836	0.0004185	0.006826	GL	TG	triglyceride	甘油三酯
90d	TG(20:1/18:1/18:1)	metab_101	yes	up	-	1.4247	1.3803	1.0537	0.0009661	0.008224	GL	TG	triglyceride	甘油三酯
90d	TG(19:1/16:0/18:1)	metab_102	yes	up	-	1.2132	1.1754	1.0388	0.0008075	0.007552	GL	TG	triglyceride	甘油三酯
90d	DG(16:1e/18:3)	metab_109	yes	up	-	1.7804	1.7231	1.0947	0.001148	0.008796	GL	DG	diglyceride	甘油二酯
90d	TG(18:1/18:1/18:3)	metab_118	yes	down	-	1.1789	1.1593	0.962	0.001182	0.008796	GL	TG	triglyceride	甘油三酯
90d	TG(18:0/18:1/19:0)	metab_119	yes	up	-	1.4131	1.3844	1.0633	0.001082	0.008692	GL	TG	triglyceride	甘油三酯
90d	PE(8:1e/10:0)	metab_121	yes	up	-	1.3859	1.2804	1.0612	0.004044	0.01846	GP	PE	phosphatidylethanolamine	磷脂酰乙醇胺
90d	TG(15:0/16:0/18:3)	metab_122	yes	up	-	1.474	1.4423	1.0659	0.0007891	0.007453	GL	TG	triglyceride	甘油三酯
90d	TG(18:2/20:4/20:4)	metab_126	yes	up	C00422	1.2193	1.2234	1.0555	0.01007	0.03372	GL	TG	triglyceride	甘油三酯
90d	TG(18:0/18:0/20:1)	metab_128	yes	up	C00422	1.4051	1.3714	1.0581	0.001109	0.008796	GL	TG	triglyceride	甘油三酯
90d	TG(16:0/18:1/19:0)	metab_129	yes	up	-	1.3041	1.2814	1.0477	0.001155	0.008796	GL	TG	triglyceride	甘油三酯
90d	TG(16:0/16:1/16:1)	metab_131	yes	up	C00422	1.2523	1.1714	1.0458	0.01025	0.03407	GL	TG	triglyceride	甘油三酯
90d	PC(20:4/20:4)	metab_133	yes	down	C00157	1.0234	1.0505	0.9695	0.003795	0.01751	GP	PC	phosphatidylcholine	磷脂酰胆碱
90d	TG(18:1/18:1/22:0)	metab_136	yes	up	-	1.3164	1.276	1.0521	0.0006953	0.00723	GL	TG	triglyceride	甘油三酯
90d	TG(16:0/10:0/18:1)	metab_137	yes	up	-	1.2797	1.2207	1.0504	0.00207	0.01204	GL	TG	triglyceride	甘油三酯
90d	TG(16:0/14:0/18:3)	metab_140	yes	up	-	1.5035	1.4376	1.0581	0.0003839	0.006826	GL	TG	triglyceride	甘油三酯
90d	TG(18:0/18:1/20:1)	metab_144	yes	up	C00422	1.3962	1.365	1.0537	0.001426	0.009786	GL	TG	triglyceride	甘油三酯
90d	TG(16:1/18:1/18:3)	metab_145	yes	up	-	1.5296	1.4652	1.067	0.0002343	0.006826	GL	TG	triglyceride	甘油三酯
90d	TG(22:0/18:2/18:2)	metab_159	yes	up	-	1.0938	1.0783	1.0375	0.004154	0.01878	GL	TG	triglyceride	甘油三酯
90d	DG(16:2e/16:1)	metab_168	yes	up	-	1.3132	1.2613	1.0509	0.0009484	0.008151	GL	DG	diglyceride	甘油二酯
90d	LPC(18:2e)	metab_177	yes	down	-	1.0357	0.9899	0.9641	0.035	0.08696	GP	LPC	lysophosphatidylcholine	溶血磷脂酰胆碱
90d	TG(16:0/18:1/24:0)	metab_179	yes	up	-	1.2925	1.2537	1.0546	0.001965	0.01164	GL	TG	triglyceride	甘油三酯
90d	TG(15:0/18:2/18:3)	metab_182	yes	up	-	1.8007	1.7419	1.0954	0.0002992	0.006826	GL	TG	triglyceride	甘油三酯
90d	PC(20:4/22:6)	metab_183	yes	down	-	1.176	1.2031	0.9617	0.0001245	0.006826	GP	PC	phosphatidylcholine	磷脂酰胆碱
90d	TG(18:3/17:1/18:2)	metab_199	yes	up	-	1.8657	1.8105	1.1116	0.001245	0.008998	GL	TG	triglyceride	甘油三酯
90d	PC(22:4/20:4)	metab_202	yes	down	-	1.0522	1.0248	0.9674	0.0009267	0.008151	GP	PC	phosphatidylcholine	磷脂酰胆碱
90d	LPC(16:1)	metab_221	yes	down	C04230	1.1452	1.1257	0.9475	0.02693	0.07079	GP	LPC	lysophosphatidylcholine	溶血磷脂酰胆碱
90d	DG(18:3/18:2)	metab_231	yes	up	-	1.1265	1.1523	1.0502	0.009974	0.03372	GL	DG	diglyceride	甘油二酯
90d	TG(24:0/18:2/18:2)	metab_234	yes	up	-	1.1638	1.0982	1.042	0.0009889	0.008276	GL	TG	triglyceride	甘油三酯
90d	PE(33:1/22:6)	metab_235	yes	up	-	1.4183	1.3016	1.0686	0.0225	0.06295	GP	PE	phosphatidylethanolamine	磷脂酰乙醇胺
90d	TG(18:1/18:2/22:1)	metab_237	yes	up	-	1.0148	1.0101	1.0365	0.008327	0.0301	GL	TG	triglyceride	甘油三酯
90d	TG(18:1/18:1/24:0)	metab_241	yes	up	-	1.3319	1.3046	1.0644	0.00336	0.01674	GL	TG	triglyceride	甘油三酯
90d	DG(18:2e/20:1)	metab_246	yes	up	-	1.3915	1.3546	1.0602	0.0009408	0.008151	GL	DG	diglyceride	甘油二酯
90d	PC(20:3/22:6)	metab_250	yes	down	-	1.377	1.4676	0.9387	0.001304	0.009212	GP	PC	phosphatidylcholine	磷脂酰胆碱
90d	TG(18:1/18:2/21:0)	metab_251	yes	up	-	1.552	1.4991	1.0744	0.000273	0.006826	GL	TG	triglyceride	甘油三酯
90d	TG(18:0/16:0/18:3)	metab_256	yes	up	-	1.1347	1.1195	1.0432	0.00297	0.01522	GL	TG	triglyceride	甘油三酯
90d	TG(16:0/18:1/23:0)	metab_257	yes	up	-	1.4188	1.3686	1.0769	0.008025	0.02945	GL	TG	triglyceride	甘油三酯
90d	TG(19:1/18:2/18:3)	metab_258	yes	up	-	1.4439	1.4006	1.0639	0.0003509	0.006826	GL	TG	triglyceride	甘油三酯
90d	DG(18:2e/18:2)	metab_260	yes	up	-	1.2489	1.1887	1.0664	0.03689	0.08978	GL	DG	diglyceride	甘油二酯
90d	DG(16:1e/16:1)	metab_270	yes	up	-	1.1109	1.1058	1.0421	0.02451	0.0668	GL	DG	diglyceride	甘油二酯
90d	PC(17:0/20:4)	metab_272	yes	down	-	1.1188	1.0803	0.9662	0.0001989	0.006826	GP	PC	phosphatidylcholine	磷脂酰胆碱
90d	TG(16:1/14:1/16:1)	metab_275	yes	up	-	1.5327	1.4783	1.0718	0.0006515	0.006993	GL	TG	triglyceride	甘油三酯
90d	TG(18:3/18:2/22:6)	metab_277	yes	up	-	1.46	1.4682	1.0904	0.006836	0.02695	GL	TG	triglyceride	甘油三酯
90d	DG(16:1e/18:4)	metab_278	yes	up	-	1.7835	1.7458	1.1136	0.002128	0.01224	GL	DG	diglyceride	甘油二酯
90d	DG(18:3e/18:1)	metab_283	yes	up	-	1.0692	1.0429	1.0307	0.0005421	0.006931	GL	DG	diglyceride	甘油二酯
90d	TG(18:2/10:3/18:2)	metab_284	yes	down	-	1.0102	0.957	0.9742	0.003478	0.01674	GL	TG	triglyceride	甘油三酯
90d	LPC(17:0)	metab_286	yes	down	C04230	1.0746	1.0265	0.9599	0.01347	0.04212	GP	LPC	lysophosphatidylcholine	溶血磷脂酰胆碱
90d	DG(16:1e/17:0)	metab_291	yes	up	-	1.2804	1.2728	1.0541	0.004391	0.01939	GL	DG	diglyceride	甘油二酯
90d	TG(16:0/8:0/18:1)	metab_293	yes	up	-	1.5253	1.4741	1.098	0.01168	0.03765	GL	TG	triglyceride	甘油三酯
90d	TG(18:1/18:2/23:0)	metab_296	yes	up	-	1.7778	1.719	1.1082	0.0004561	0.006826	GL	TG	triglyceride	甘油三酯
90d	TG(16:1/8:0/18:1)	metab_297	yes	up	-	1.6113	1.5371	1.121	0.01872	0.05445	GL	TG	triglyceride	甘油三酯
90d	TG(18:1/18:1/21:0)	metab_302	yes	up	-	1.7024	1.6354	1.0915	0.0001052	0.006826	GL	TG	triglyceride	甘油三酯
90d	TG(18:1/20:2/22:4)	metab_304	yes	up	-	1.0544	1.0198	1.0382	0.007323	0.02798	GL	TG	triglyceride	甘油三酯
90d	LPC(14:0)	metab_305	yes	down	-	1.0888	1.107	0.9529	0.01581	0.04758	GP	LPC	lysophosphatidylcholine	溶血磷脂酰胆碱
90d	PE(28:1/16:0)	metab_306	yes	up	-	1.6701	1.6353	1.1276	0.009636	0.03343	GP	PE	phosphatidylethanolamine	磷脂酰乙醇胺
90d	TG(18:1/18:2/18:2)	metab_307	yes	up	C00422	1.4244	1.4051	1.0562	0.002153	0.0123	GL	TG	triglyceride	甘油三酯
90d	TG(18:4/18:2/18:4)	metab_314	yes	up	-	1.5295	1.5027	1.075	0.0008898	0.008085	GL	TG	triglyceride	甘油三酯
90d	DG(18:2e/20:2)	metab_315	yes	up	-	1.3493	1.3039	1.0529	0.0005847	0.006973	GL	DG	diglyceride	甘油二酯
90d	TG(18:3/17:1/18:3)	metab_317	yes	up	-	1.9111	1.8868	1.1708	0.009345	0.0329	GL	TG	triglyceride	甘油三酯
90d	PC(19:0/18:2)	metab_319	yes	down	-	1.4229	1.2975	0.9338	0.009414	0.03302	GP	PC	phosphatidylcholine	磷脂酰胆碱
90d	PE(32:1/18:1)	metab_323	yes	up	-	1.7516	1.642	1.1022	0.00705	0.02745	GP	PE	phosphatidylethanolamine	磷脂酰乙醇胺
90d	TG(18:1/20:4/22:6)	metab_324	yes	up	-	1.1146	1.1489	1.0592	0.026	0.06944	GL	TG	triglyceride	甘油三酯
90d	TG(16:0/9:0/18:2)	metab_325	yes	up	-	2.1017	2.0132	1.1536	6.342e-05	0.006826	GL	TG	triglyceride	甘油三酯
90d	PE(34:1/20:4)	metab_330	yes	up	-	1.7962	1.7009	1.101	0.002202	0.0125	GP	PE	phosphatidylethanolamine	磷脂酰乙醇胺
90d	TG(18:1/18:2/22:6)	metab_332	yes	up	-	1.1383	1.1648	1.0529	0.03201	0.08144	GL	TG	triglyceride	甘油三酯
90d	TG(16:0/10:1/18:2)	metab_334	yes	up	-	1.3118	1.3115	1.0825	0.04781	0.1104	GL	TG	triglyceride	甘油三酯
90d	TG(18:4/16:1/18:3)	metab_335	yes	up	-	1.9332	1.9092	1.1464	0.0009459	0.008151	GL	TG	triglyceride	甘油三酯
90d	TG(9:0/18:1/18:2)	metab_336	yes	up	-	2.1178	2.0292	1.1621	0.000179	0.006826	GL	TG	triglyceride	甘油三酯
90d	TG(18:1/18:1/23:0)	metab_339	yes	up	-	1.7213	1.6704	1.115	0.001212	0.008896	GL	TG	triglyceride	甘油三酯
90d	PC(10:0e/8:0)	metab_341	yes	down	-	1.0449	1.0034	0.9683	0.003723	0.01739	GP	PC	phosphatidylcholine	磷脂酰胆碱
90d	TG(16:0/9:0/18:1)	metab_343	yes	up	-	1.4389	1.4504	1.0928	0.009075	0.03218	GL	TG	triglyceride	甘油三酯
90d	TG(16:0/10:0/16:0)	metab_346	yes	up	-	1.4955	1.4253	1.0988	0.02285	0.06356	GL	TG	triglyceride	甘油三酯
90d	TG(18:2/10:1/18:2)	metab_351	yes	up	-	1.3584	1.3197	1.0802	0.007631	0.02822	GL	TG	triglyceride	甘油三酯
90d	TG(18:0/18:1/24:0)	metab_352	yes	up	-	1.5764	1.5669	1.0989	0.001981	0.01166	GL	TG	triglyceride	甘油三酯
90d	DG(16:1e/14:1)	metab_353	yes	up	-	1.9102	1.8315	1.1058	1.674e-05	0.005322	GL	DG	diglyceride	甘油二酯
90d	DG(18:2e/19:1)	metab_356	yes	up	-	1.6348	1.5971	1.1028	0.00625	0.02526	GL	DG	diglyceride	甘油二酯
90d	TG(18:3/18:2/20:5)	metab_359	yes	up	-	1.8986	1.8664	1.1439	0.002387	0.01308	GL	TG	triglyceride	甘油三酯
90d	TG(8:0/18:2/18:2)	metab_360	yes	up	-	2.0746	1.982	1.1588	0.0002499	0.006826	GL	TG	triglyceride	甘油三酯
90d	TG(14:0/18:2/18:3)	metab_362	yes	up	-	1.2356	1.2349	1.0497	0.00411	0.01867	GL	TG	triglyceride	甘油三酯
90d	DG(16:1e/15:0)	metab_365	yes	up	-	1.4425	1.3943	1.0635	0.0005209	0.006931	GL	DG	diglyceride	甘油二酯
90d	PE(8:1e/14:4)	metab_370	yes	up	-	1.3116	1.2202	1.0661	0.0114	0.03698	GP	PE	phosphatidylethanolamine	磷脂酰乙醇胺
90d	DG(16:1e/20:1)	metab_375	yes	up	-	1.0148	0.9641	1.0294	0.0001737	0.006826	GL	DG	diglyceride	甘油二酯
90d	PE(8:0e/14:3)	metab_376	yes	down	-	1.0093	0.9203	0.9752	0.004832	0.02077	GP	PE	phosphatidylethanolamine	磷脂酰乙醇胺
90d	TG(16:0/14:3/18:2)	metab_385	yes	up	-	1.683	1.6396	1.1105	0.00469	0.02024	GL	TG	triglyceride	甘油三酯
90d	MePC(22:6/14:3)	metab_390	yes	down	-	1.135	1.1731	0.9598	0.0006453	0.006993	GP	MePC	Methyl phosphatidylcholine	甲基磷脂酰胆碱
90d	TG(12:1e/6:0/18:4)	metab_392	yes	up	-	1.8931	1.7506	1.1371	0.01304	0.04105	GL	TG	triglyceride	甘油三酯
90d	DG(16:1e/17:1)	metab_394	yes	up	-	1.2692	1.2589	1.0551	0.004641	0.02019	GL	DG	diglyceride	甘油二酯
90d	TG(25:0/18:1/18:2)	metab_397	yes	up	-	1.8718	1.8739	1.1418	0.0003718	0.006826	GL	TG	triglyceride	甘油三酯
90d	LPC(32:1)	metab_398	yes	down	-	1.0937	1.0574	0.9473	0.03584	0.08813	GP	LPC	lysophosphatidylcholine	溶血磷脂酰胆碱
90d	PE(33:1/20:4)	metab_399	yes	up	-	1.5812	1.5037	1.1002	0.01596	0.04789	GP	PE	phosphatidylethanolamine	磷脂酰乙醇胺
90d	DG(18:2e/18:3)	metab_401	yes	up	-	1.1109	1.0921	1.0452	0.008083	0.02954	GL	DG	diglyceride	甘油二酯
90d	TG(26:0/18:1/18:2)	metab_404	yes	up	-	1.3317	1.2863	1.0806	0.009821	0.03372	GL	TG	triglyceride	甘油三酯
90d	TG(25:0/16:0/18:1)	metab_410	yes	up	-	1.5359	1.4689	1.0887	0.001038	0.008533	GL	TG	triglyceride	甘油三酯
90d	TG(17:0/17:0/17:0)	metab_412	yes	up	-	1.1883	1.1602	1.0424	0.0008387	0.007768	GL	TG	triglyceride	甘油三酯
90d	DG(18:3e/19:1)	metab_419	yes	up	-	1.4971	1.4446	1.0769	0.0004937	0.006826	GL	DG	diglyceride	甘油二酯
90d	TG(18:0/17:0/18:1)	metab_424	yes	up	-	1.2221	1.1922	1.0451	0.001185	0.008796	GL	TG	triglyceride	甘油三酯
90d	TG(18:3e/11:2/22:6)	metab_429	yes	up	-	2.3408	2.3414	1.1947	0.002855	0.01491	GL	TG	triglyceride	甘油三酯
90d	DG(18:3e/20:1)	metab_431	yes	up	-	1.5638	1.521	1.0843	0.002276	0.01275	GL	DG	diglyceride	甘油二酯
90d	TG(18:2/18:2/23:0)	metab_434	yes	up	-	1.8065	1.7644	1.1247	0.00065	0.006993	GL	TG	triglyceride	甘油三酯
90d	TG(9:0/18:2/18:2)	metab_436	yes	up	-	1.636	1.6274	1.1238	0.003799	0.01751	GL	TG	triglyceride	甘油三酯
90d	LPC(15:0)	metab_438	yes	down	C04230	1.1205	1.063	0.9526	0.01523	0.04619	GP	LPC	lysophosphatidylcholine	溶血磷脂酰胆碱
90d	Co(Q8)	metab_443	yes	down	-	1.0221	0.9939	0.9708	0.000217	0.006826	FA	Co	Coenzyme	辅酶
90d	TG(18:2/18:2/18:2)	metab_446	yes	up	C00422	1.6171	1.5806	1.0718	0.00066	0.006996	GL	TG	triglyceride	甘油三酯
90d	TG(18:4/18:4/19:0)	metab_448	yes	up	-	1.7964	1.6023	1.1445	0.04162	0.09877	GL	TG	triglyceride	甘油三酯
90d	PE(18:2e/20:4)	metab_454	yes	up	-	2.0426	1.9339	1.1735	0.006724	0.02662	GP	PE	phosphatidylethanolamine	磷脂酰乙醇胺
90d	DG(18:2e/22:4)	metab_457	yes	up	-	2.1661	2.0584	1.1608	0.001938	0.01164	GL	DG	diglyceride	甘油二酯
90d	PC(6:0/11:1)	metab_465	yes	down	-	1.3891	1.4262	0.9294	0.004871	0.02078	GP	PC	phosphatidylcholine	磷脂酰胆碱
90d	DG(6:0/9:0)	metab_466	yes	up	-	1.5057	1.3663	1.0913	0.03647	0.08944	GL	DG	diglyceride	甘油二酯
90d	TG(16:1e/11:1/22:5)	metab_468	yes	up	-	2.3825	2.1944	1.1998	0.003428	0.01674	GL	TG	triglyceride	甘油三酯
90d	DG(16:1e/19:1)	metab_470	yes	up	-	1.4214	1.3671	1.0646	0.0002168	0.006826	GL	DG	diglyceride	甘油二酯
90d	DG(14:0e/18:2)	metab_475	yes	up	-	1.2558	1.1963	1.077	0.03448	0.08611	GL	DG	diglyceride	甘油二酯
90d	MG(18:3)	metab_478	yes	up	-	1.8823	1.7473	1.1323	0.006915	0.02715	GL	MG	monoglyceride	甘油一酯
90d	DG(35:0/16:0)	metab_484	yes	up	-	1.1956	1.1357	1.0343	0.0005393	0.006931	GL	DG	diglyceride	甘油二酯
90d	TG(18:3e/11:1/22:5)	metab_488	yes	up	-	2.3416	2.1196	1.1646	0.005202	0.02177	GL	TG	triglyceride	甘油三酯
90d	TG(18:4/17:1/18:3)	metab_489	yes	up	-	2.1892	2.1458	1.1942	0.0002677	0.006826	GL	TG	triglyceride	甘油三酯
90d	PE(10:0e/12:4)	metab_490	yes	up	-	1.3476	1.2902	1.0637	0.002652	0.01437	GP	PE	phosphatidylethanolamine	磷脂酰乙醇胺
90d	TG(18:2e/11:2/22:6)	metab_491	yes	up	-	2.2265	2.0429	1.1385	0.00153	0.0102	GL	TG	triglyceride	甘油三酯
90d	PE(8:0e/9:0)	metab_495	yes	down	-	1.1304	1.0887	0.9507	0.01023	0.03407	GP	PE	phosphatidylethanolamine	磷脂酰乙醇胺
90d	PE(20:4/11:4)	metab_497	yes	up	-	1.5928	1.4823	1.1025	0.00427	0.01913	GP	PE	phosphatidylethanolamine	磷脂酰乙醇胺
90d	TG(25:0/18:1/18:1)	metab_501	yes	up	-	1.3639	1.3729	1.0838	0.004655	0.02019	GL	TG	triglyceride	甘油三酯
90d	PE(18:0e/23:0)	metab_512	yes	down	-	1.2378	1.274	0.9484	0.0002673	0.006826	GP	PE	phosphatidylethanolamine	磷脂酰乙醇胺
90d	TG(20:3/18:2/18:2)	metab_522	yes	up	-	1.3322	1.3026	1.0562	0.00286	0.01491	GL	TG	triglyceride	甘油三酯
90d	PE(31:0/18:0)	metab_523	yes	up	-	2.1893	2.0158	1.1608	0.007366	0.02798	GP	PE	phosphatidylethanolamine	磷脂酰乙醇胺
90d	PE(33:0/20:4)	metab_526	yes	up	-	2.0566	1.9107	1.1695	0.008821	0.03152	GP	PE	phosphatidylethanolamine	磷脂酰乙醇胺
90d	PE(18:2e/22:2)	metab_527	yes	down	-	1.55	1.5096	0.9117	0.006463	0.02601	GP	PE	phosphatidylethanolamine	磷脂酰乙醇胺
90d	DG(20:4e/18:1)	metab_528	yes	up	-	1.0148	0.9641	1.0294	0.0001737	0.006826	GL	DG	diglyceride	甘油二酯
90d	PE(19:1/18:2)	metab_531	yes	up	-	1.5116	1.4874	1.0741	0.00117	0.008796	GP	PE	phosphatidylethanolamine	磷脂酰乙醇胺
90d	PE(10:0e/10:1)	metab_534	yes	down	-	1.4563	1.3814	0.9105	0.01815	0.05294	GP	PE	phosphatidylethanolamine	磷脂酰乙醇胺
90d	DG(16:2e/18:2)	metab_537	yes	up	-	1.0938	1.1735	1.0648	0.04631	0.1072	GL	DG	diglyceride	甘油二酯
90d	Co(Q7)	metab_538	yes	down	-	1.0622	1.0249	0.9684	0.0001506	0.006826	FA	Co	Coenzyme	辅酶
90d	PE(30:1/18:1)	metab_539	yes	up	-	1.2796	1.2793	1.0569	0.00833	0.0301	GP	PE	phosphatidylethanolamine	磷脂酰乙醇胺
90d	TG(16:1e/6:0/12:2)	metab_545	yes	up	-	2.1036	1.9814	1.1551	0.0002084	0.006826	GL	TG	triglyceride	甘油三酯
90d	PC(22:1/18:2)	metab_554	yes	down	-	1.1542	1.0279	0.9501	0.02225	0.06244	GP	PC	phosphatidylcholine	磷脂酰胆碱
90d	TG(20:4e/11:2/20:5)	metab_559	yes	up	-	2.0316	1.8151	1.2308	0.04538	0.1056	GL	TG	triglyceride	甘油三酯
90d	TG(25:0/18:2/18:2)	metab_561	yes	up	-	1.1882	1.1823	1.0719	0.01405	0.04351	GL	TG	triglyceride	甘油三酯
90d	TG(8:0/18:2/18:3)	metab_564	yes	up	-	3.2804	3.2751	2.8361	0.0171	0.05051	GL	TG	triglyceride	甘油三酯
90d	PE(30:1/18:2)	metab_567	yes	up	-	1.7817	1.7645	1.1333	0.003469	0.01674	GP	PE	phosphatidylethanolamine	磷脂酰乙醇胺
90d	PE(35:1/20:4)	metab_568	yes	up	-	1.8115	1.7264	1.1419	0.01525	0.04619	GP	PE	phosphatidylethanolamine	磷脂酰乙醇胺
90d	DG(35:1/16:1)	metab_569	yes	up	-	1.6064	1.566	1.0705	0.0004383	0.006826	GL	DG	diglyceride	甘油二酯
90d	TG(18:0/18:0/20:0)	metab_571	yes	up	-	1.4377	1.4169	1.0685	0.0006524	0.006993	GL	TG	triglyceride	甘油三酯
90d	PE(16:1e/24:2)	metab_573	yes	down	-	1.4988	1.5682	0.9175	0.009113	0.0322	GP	PE	phosphatidylethanolamine	磷脂酰乙醇胺
90d	PE(22:3/10:3)	metab_574	yes	up	-	1.8177	1.692	1.1799	0.0236	0.06489	GP	PE	phosphatidylethanolamine	磷脂酰乙醇胺
90d	PE(35:1/22:6)	metab_577	yes	up	-	1.5645	1.425	1.0935	0.02864	0.07444	GP	PE	phosphatidylethanolamine	磷脂酰乙醇胺
90d	TG(16:0/10:1/18:3)	metab_580	yes	up	-	1.2606	1.2584	1.0828	0.01301	0.04105	GL	TG	triglyceride	甘油三酯
90d	TG(19:1/18:2/20:2)	metab_584	yes	up	-	1.4843	1.4291	1.0794	0.001683	0.01056	GL	TG	triglyceride	甘油三酯
90d	PE(16:1/11:4)	metab_594	yes	up	-	1.8361	1.7167	1.1617	0.006509	0.02609	GP	PE	phosphatidylethanolamine	磷脂酰乙醇胺
90d	PE(34:0/20:4)	metab_598	yes	up	-	1.6469	1.4764	1.1066	0.03511	0.08701	GP	PE	phosphatidylethanolamine	磷脂酰乙醇胺
90d	DG(16:1e/10:0)	metab_601	yes	up	-	1.9906	1.9252	1.1636	0.0007217	0.007247	GL	DG	diglyceride	甘油二酯
90d	PE(19:0/18:2)	metab_603	yes	up	-	1.3618	1.3215	1.0505	0.0004169	0.006826	GP	PE	phosphatidylethanolamine	磷脂酰乙醇胺
90d	PE(16:0/23:1)	metab_606	yes	down	-	1.0224	1.0487	0.9656	0.02777	0.07258	GP	PE	phosphatidylethanolamine	磷脂酰乙醇胺
90d	LPC(20:2e)	metab_607	yes	down	-	1.3925	1.3945	0.9248	0.008607	0.03087	GP	LPC	lysophosphatidylcholine	溶血磷脂酰胆碱
90d	Co(Q9)	metab_620	yes	down	-	1.0325	1.1321	0.9631	0.005299	0.02198	FA	Co	Coenzyme	辅酶
90d	PC(20:3e/22:6)	metab_625	yes	up	-	1.8847	1.7339	1.1557	0.009934	0.03372	GP	PC	phosphatidylcholine	磷脂酰胆碱
90d	TG(18:3e/9:0/22:5)	metab_630	yes	up	-	2.3886	2.1613	1.1716	0.004581	0.02014	GL	TG	triglyceride	甘油三酯
90d	DG(16:2e/17:1)	metab_631	yes	up	-	2.1624	2.0737	1.1667	0.0001863	0.006826	GL	DG	diglyceride	甘油二酯
90d	PC(8:0e/8:0)	metab_634	yes	down	-	1.3226	1.2841	0.9217	0.02504	0.06807	GP	PC	phosphatidylcholine	磷脂酰胆碱
90d	PC(10:0/18:2)	metab_635	yes	up	-	1.6786	1.616	1.1327	0.02422	0.06639	GP	PC	phosphatidylcholine	磷脂酰胆碱
90d	TG(18:4/15:0/22:6)	metab_638	yes	up	-	1.4375	1.5143	1.0821	0.003508	0.01674	GL	TG	triglyceride	甘油三酯
90d	SM(d18:1/22:6)	metab_639	yes	up	-	1.6621	1.5635	1.1225	0.01255	0.04004	SP	SM	sphingomyelin	鞘磷脂
90d	TG(18:0/18:1/20:0)	metab_654	yes	up	C00422	1.3333	1.3065	1.056	0.002984	0.01522	GL	TG	triglyceride	甘油三酯
90d	TG(18:3e/8:0/8:0)	metab_661	yes	up	-	1.2338	1.3193	1.0764	0.01005	0.03372	GL	TG	triglyceride	甘油三酯
90d	DG(35:1/18:2)	metab_673	yes	up	-	1.5945	1.5881	1.0711	0.003067	0.01548	GL	DG	diglyceride	甘油二酯
90d	TG(18:0e/16:0/17:0)	metab_683	yes	up	-	1.196	1.136	1.0343	0.0005393	0.006931	GL	TG	triglyceride	甘油三酯
90d	TG(16:0/18:1/22:5)	metab_697	yes	up	-	2.1853	1.9711	1.1738	0.02032	0.05838	GL	TG	triglyceride	甘油三酯
90d	DG(35:1/16:0)	metab_698	yes	up	-	1.5186	1.4523	1.0556	0.0004705	0.006826	GL	DG	diglyceride	甘油二酯
90d	PE(28:1/11:3)	metab_702	yes	up	-	1.4841	1.4642	1.0684	0.001681	0.01056	GP	PE	phosphatidylethanolamine	磷脂酰乙醇胺
90d	TG(6:0/10:1/18:1)	metab_703	yes	up	-	1.6761	1.7416	1.113	0.0002416	0.006826	GL	TG	triglyceride	甘油三酯
90d	TG(16:0/10:1/16:1)	metab_706	yes	up	-	1.7344	1.6797	1.124	0.001066	0.008692	GL	TG	triglyceride	甘油三酯
90d	DG(36:1/18:2)	metab_712	yes	up	-	1.4604	1.3918	1.0906	0.006191	0.02513	GL	DG	diglyceride	甘油二酯
90d	DG(16:1e/24:0)	metab_715	yes	up	-	1.1249	1.1566	1.0567	0.003444	0.01674	GL	DG	diglyceride	甘油二酯
90d	PC(8:0e/9:0)	metab_716	yes	down	-	1.0686	1.0208	0.9601	0.01414	0.04366	GP	PC	phosphatidylcholine	磷脂酰胆碱
90d	TG(16:0/18:3/18:3)	metab_720	yes	up	-	1.2622	1.2281	1.0463	0.001242	0.008998	GL	TG	triglyceride	甘油三酯
90d	PE(14:1e/23:0)	metab_723	yes	up	-	1.2713	1.2352	1.0847	0.03524	0.08709	GP	PE	phosphatidylethanolamine	磷脂酰乙醇胺
90d	DG(36:0/18:1)	metab_727	yes	up	-	1.3453	1.3079	1.0549	0.0004187	0.006826	GL	DG	diglyceride	甘油二酯
90d	PC(8:0e/12:3)	metab_732	yes	down	-	1.0449	1.0034	0.9683	0.003723	0.01739	GP	PC	phosphatidylcholine	磷脂酰胆碱
90d	DG(18:2e/18:4)	metab_735	yes	up	-	1.1567	1.165	1.0681	0.01733	0.05088	GL	DG	diglyceride	甘油二酯
90d	DG(37:0/20:1)	metab_738	yes	up	-	1.0501	1.0953	1.0393	0.02082	0.05963	GL	DG	diglyceride	甘油二酯
90d	PE(8:1e/13:0)	metab_739	yes	up	-	1.7762	1.7699	1.1228	0.001451	0.009873	GP	PE	phosphatidylethanolamine	磷脂酰乙醇胺
90d	TG(11:0/18:0/18:0)	metab_742	yes	up	-	1.0212	0.9858	1.0304	0.0004264	0.006826	GL	TG	triglyceride	甘油三酯
90d	TG(18:3/17:1/20:4)	metab_755	yes	up	-	1.3785	1.4881	1.0966	0.0453	0.1056	GL	TG	triglyceride	甘油三酯
90d	TG(18:4/16:0/18:4)	metab_757	yes	up	-	1.0866	1.0532	1.0359	0.0002313	0.006826	GL	TG	triglyceride	甘油三酯
90d	PE(30:1/16:1)	metab_759	yes	up	-	2.331	2.2086	1.1985	0.001459	0.009873	GP	PE	phosphatidylethanolamine	磷脂酰乙醇胺
90d	PE(14:0e/23:0)	metab_760	yes	up	-	1.2368	1.1654	1.062	0.01707	0.05051	GP	PE	phosphatidylethanolamine	磷脂酰乙醇胺
90d	PE(30:1/18:0)	metab_761	yes	up	-	1.621	1.5562	1.0833	0.000899	0.008091	GP	PE	phosphatidylethanolamine	磷脂酰乙醇胺
90d	PE(38:0/12:4)	metab_762	yes	up	-	2.3157	2.2574	1.2249	0.0001093	0.006826	GP	PE	phosphatidylethanolamine	磷脂酰乙醇胺
90d	TG(17:0/20:5/20:5)	metab_767	yes	up	-	1.6315	1.6002	1.101	0.00577	0.02373	GL	TG	triglyceride	甘油三酯
90d	TG(16:0/17:1/18:1)	metab_773	yes	up	-	1.317	1.2733	1.0494	0.0005169	0.006931	GL	TG	triglyceride	甘油三酯
90d	DG(34:0/18:1)	metab_776	yes	up	-	1.5352	1.4772	1.0675	0.0007188	0.007247	GL	DG	diglyceride	甘油二酯
90d	DG(18:2e/17:1)	metab_777	yes	up	-	1.2088	1.1946	1.0453	0.002688	0.01441	GL	DG	diglyceride	甘油二酯
90d	TG(18:0/18:0/18:2)	metab_778	yes	up	C00422	1.0554	1.0225	1.0259	0.0004079	0.006826	GL	TG	triglyceride	甘油三酯
90d	PE(18:0/21:0)	metab_779	yes	down	-	1.1372	1.1204	0.963	0.002269	0.01275	GP	PE	phosphatidylethanolamine	磷脂酰乙醇胺
90d	TG(18:2/17:1/20:4)	metab_784	yes	up	-	1.7872	1.7544	1.122	8.963e-05	0.006826	GL	TG	triglyceride	甘油三酯
90d	DG(18:4/14:0)	metab_788	yes	down	-	1.5001	1.4814	0.9101	0.0006128	0.006993	GL	DG	diglyceride	甘油二酯
90d	Cer(t18:0/25:0)	metab_790	yes	up	-	1.3544	1.3991	1.0825	0.01912	0.05543	SP	Cer	Ceramides	神经酰胺
90d	PE(19:0/22:6)	metab_799	yes	up	-	1.3853	1.4633	1.1047	0.03379	0.08484	GP	PE	phosphatidylethanolamine	磷脂酰乙醇胺
90d	TG(18:0/17:1/22:4)	metab_803	yes	up	-	1.3934	1.3965	1.084	0.01003	0.03372	GL	TG	triglyceride	甘油三酯
90d	TG(20:4e/6:0/10:1)	metab_805	yes	up	-	1.2262	1.227	1.062	0.01057	0.03477	GL	TG	triglyceride	甘油三酯
90d	TG(20:0/18:1/18:2)	metab_806	yes	up	-	1.4324	1.4196	1.0764	0.00351	0.01674	GL	TG	triglyceride	甘油三酯
90d	DG(14:0e/16:0)	metab_811	yes	up	-	1.0668	1.0134	1.0315	0.001593	0.01041	GL	DG	diglyceride	甘油二酯
90d	PE(30:0/19:0)	metab_812	yes	down	-	1.3074	1.2336	0.9385	0.006143	0.02504	GP	PE	phosphatidylethanolamine	磷脂酰乙醇胺
90d	TG(20:5/17:1/20:4)	metab_813	yes	up	-	1.7496	1.6918	1.1287	0.001189	0.008796	GL	TG	triglyceride	甘油三酯
90d	TG(16:0/14:1/22:6)	metab_814	yes	up	-	1.5061	1.477	1.0809	0.007513	0.028	GL	TG	triglyceride	甘油三酯
90d	TG(18:1e/16:0/19:0)	metab_817	yes	up	-	1.1264	1.055	1.0377	0.009981	0.03372	GL	TG	triglyceride	甘油三酯
90d	TG(19:1/18:1/20:5)	metab_822	yes	up	-	1.0503	1.0351	1.0378	0.01292	0.04096	GL	TG	triglyceride	甘油三酯
90d	DG(36:1/18:3)	metab_823	yes	up	-	2.2706	2.1442	1.1652	0.0004515	0.006826	GL	DG	diglyceride	甘油二酯
90d	PG(18:1/23:0)	metab_827	yes	up	-	1.5613	1.4442	1.1019	0.02543	0.06856	GP	PG	phosphatidylglycerol	磷脂酰甘油
90d	TG(18:1/10:4/18:2)	metab_830	yes	up	-	1.4308	1.4172	1.097	0.006659	0.02658	GL	TG	triglyceride	甘油三酯
90d	TG(16:0/11:2/18:1)	metab_835	yes	up	-	1.6832	1.6125	1.084	4.549e-05	0.006826	GL	TG	triglyceride	甘油三酯
90d	DG(12:0e/16:0)	metab_838	yes	up	-	1.2488	1.1948	1.0519	0.004351	0.01935	GL	DG	diglyceride	甘油二酯
90d	PE(20:4/21:1)	metab_847	yes	up	-	1.2946	1.2885	1.0601	0.004934	0.02092	GP	PE	phosphatidylethanolamine	磷脂酰乙醇胺
90d	PE(16:1e/23:0)	metab_858	yes	up	-	1.8889	1.834	1.1171	0.0004485	0.006826	GP	PE	phosphatidylethanolamine	磷脂酰乙醇胺
90d	PG(10:1e/22:6)	metab_861	yes	down	-	1.1481	1.1162	0.9592	0.0003458	0.006826	GP	PG	phosphatidylglycerol	磷脂酰甘油
90d	TG(19:1/18:0/20:5)	metab_872	yes	up	-	1.3488	1.323	1.0597	0.002743	0.01462	GL	TG	triglyceride	甘油三酯
90d	TG(18:1e/16:0/19:1)	metab_883	yes	up	-	1.3335	1.2899	1.0407	0.0002585	0.006826	GL	TG	triglyceride	甘油三酯
90d	DG(35:0/19:0)	metab_894	yes	up	-	1.3014	1.2543	1.0473	0.0001505	0.006826	GL	DG	diglyceride	甘油二酯
90d	TG(18:4/18:3/18:4)	metab_903	yes	up	-	1.4317	1.4429	1.0985	0.01557	0.04702	GL	TG	triglyceride	甘油三酯
90d	TG(16:2e/18:1/18:1)	metab_905	yes	up	-	1.0306	1.0178	1.0468	0.03701	0.08981	GL	TG	triglyceride	甘油三酯
90d	DG(6:0/11:4)	metab_911	yes	up	-	1.4488	1.2965	1.0852	0.02137	0.06084	GL	DG	diglyceride	甘油二酯
90d	TG(11:0/17:0/18:1)	metab_914	yes	up	-	1.3601	1.3687	1.0724	0.0009446	0.008151	GL	TG	triglyceride	甘油三酯
90d	ZyE(0:0)	metab_915	yes	up	-	1.5983	1.4598	1.0977	0.02015	0.05807	ST	ZyE	Zymosterol Ester	酵母甾醇
90d	TG(18:1/18:3/22:4)	metab_918	yes	up	-	2.2059	2.0044	1.145	0.003249	0.01631	GL	TG	triglyceride	甘油三酯
90d	DG(33:0/16:0)	metab_923	yes	up	-	1.1555	1.1474	1.0434	0.004879	0.02078	GL	DG	diglyceride	甘油二酯
90d	PE(26:1/11:1)	metab_924	yes	up	-	1.2856	1.2436	1.0475	0.001024	0.008499	GP	PE	phosphatidylethanolamine	磷脂酰乙醇胺
90d	TG(20:4e/18:1/18:3)	metab_925	yes	up	-	1.8448	1.7495	1.1021	0.0003693	0.006826	GL	TG	triglyceride	甘油三酯
90d	TG(18:0e/18:2/19:1)	metab_928	yes	up	-	1.1317	1.1453	1.0416	0.01644	0.04909	GL	TG	triglyceride	甘油三酯
90d	TG(29:0/6:0/18:1)	metab_930	yes	up	-	2.2035	2.0882	1.1661	0.0006274	0.006993	GL	TG	triglyceride	甘油三酯
90d	PE(30:0/12:0)	metab_935	yes	up	-	1.6181	1.5541	1.09	0.003035	0.0154	GP	PE	phosphatidylethanolamine	磷脂酰乙醇胺
90d	DG(38:0/18:1)	metab_936	yes	up	-	1.318	1.2178	1.0801	0.02545	0.06856	GL	DG	diglyceride	甘油二酯
90d	TG(14:1e/6:0/14:3)	metab_940	yes	up	-	2.0127	1.8416	1.1579	0.003926	0.01801	GL	TG	triglyceride	甘油三酯
90d	TG(18:0/18:0/19:0)	metab_945	yes	up	-	1.4932	1.4665	1.0867	0.003662	0.0173	GL	TG	triglyceride	甘油三酯
90d	TG(16:0/11:4/18:3)	metab_947	yes	down	-	1.0337	0.9955	0.9696	0.0007856	0.007453	GL	TG	triglyceride	甘油三酯
90d	TG(16:0/20:4/21:1)	metab_949	yes	up	-	1.4794	1.4492	1.087	0.01383	0.04312	GL	TG	triglyceride	甘油三酯
90d	TG(16:2e/18:3/22:2)	metab_950	yes	up	-	1.6251	1.5837	1.0848	0.0007652	0.007374	GL	TG	triglyceride	甘油三酯
90d	PE(30:0/20:3)	metab_967	yes	up	-	1.1349	1.1396	1.0512	0.01719	0.0506	GP	PE	phosphatidylethanolamine	磷脂酰乙醇胺
90d	TG(16:0/11:1/18:2)	metab_969	yes	up	-	1.1985	1.1378	1.0354	0.0004814	0.006826	GL	TG	triglyceride	甘油三酯
90d	DG(6:0/11:3)	metab_980	yes	up	-	2.0984	1.9593	1.2027	0.007015	0.02743	GL	DG	diglyceride	甘油二酯
90d	DG(6:0/12:3)	metab_981	yes	up	-	1.9706	1.7899	1.231	0.02989	0.07707	GL	DG	diglyceride	甘油二酯
90d	DG(16:2e/12:0)	metab_984	yes	up	-	1.4996	1.5471	1.1079	0.02143	0.06084	GL	DG	diglyceride	甘油二酯
90d	DG(16:0/14:1)	metab_985	yes	down	-	1.0022	0.9522	0.9699	0.001583	0.01041	GL	DG	diglyceride	甘油二酯
90d	DG(20:3e/10:1)	metab_987	yes	up	-	1.9715	1.8606	1.1405	0.002299	0.01275	GL	DG	diglyceride	甘油二酯
90d	DG(16:0e/19:0)	metab_991	yes	up	-	1.5544	1.5331	1.0937	0.005592	0.02309	GL	DG	diglyceride	甘油二酯
90d	DG(16:0e/20:0)	metab_992	yes	up	-	1.4124	1.3729	1.0621	0.001129	0.008796	GL	DG	diglyceride	甘油二酯
90d	DG(18:2e/19:0)	metab_993	yes	up	-	1.5434	1.5061	1.0962	0.001402	0.009695	GL	DG	diglyceride	甘油二酯
90d	DG(18:3e/20:5)	metab_995	yes	up	-	1.5701	1.5164	1.0881	0.001481	0.009951	GL	DG	diglyceride	甘油二酯
90d	DG(35:1/14:0)	metab_997	yes	up	-	1.3471	1.3208	1.0597	0.001552	0.01028	GL	DG	diglyceride	甘油二酯
90d	DG(33:1/18:2)	metab_998	yes	up	-	1.7042	1.6766	1.1146	0.0003825	0.006826	GL	DG	diglyceride	甘油二酯
90d	DG(35:0/17:0)	metab_999	yes	up	-	1.2818	1.2429	1.0471	0.0007463	0.00734	GL	DG	diglyceride	甘油二酯
90d	DG(35:1/18:3)	metab_1000	yes	up	-	1.3994	1.3988	1.09	0.007311	0.02798	GL	DG	diglyceride	甘油二酯
90d	DG(36:1/18:4)	metab_1001	yes	up	-	1.7621	1.696	1.0973	0.0005449	0.006931	GL	DG	diglyceride	甘油二酯
90d	DG(37:0/18:0)	metab_1002	yes	up	-	1.1038	1.0548	1.0421	0.03539	0.08724	GL	DG	diglyceride	甘油二酯
90d	DG(35:0/22:5)	metab_1004	yes	up	-	1.3612	1.3351	1.0897	0.04827	0.1107	GL	DG	diglyceride	甘油二酯
90d	DG(35:0/23:0)	metab_1005	yes	up	-	2.1603	2.1052	1.1731	9.885e-06	0.004715	GL	DG	diglyceride	甘油二酯
90d	DG(35:0/24:0)	metab_1007	yes	up	-	1.8909	1.8088	1.125	0.0007077	0.007247	GL	DG	diglyceride	甘油二酯
90d	PC(4:0/16:0)	metab_1014	yes	up	-	2.001	1.8668	1.1916	0.007281	0.02798	GP	PC	phosphatidylcholine	磷脂酰胆碱
90d	PC(15:0/10:0)	metab_1016	yes	up	-	1.6679	1.6385	1.1242	0.00739	0.02798	GP	PC	phosphatidylcholine	磷脂酰胆碱
90d	PC(12:1e/18:2)	metab_1018	yes	down	-	1.6127	1.5302	0.9162	0.0002038	0.006826	GP	PC	phosphatidylcholine	磷脂酰胆碱
90d	PC(20:5/22:6)	metab_1024	yes	down	-	1.3137	1.4442	0.9408	0.003493	0.01674	GP	PC	phosphatidylcholine	磷脂酰胆碱
90d	PE(18:3/21:1)	metab_1040	yes	up	-	1.692	1.6209	1.1053	0.0004755	0.006826	GP	PE	phosphatidylethanolamine	磷脂酰乙醇胺
90d	PG(28:0/18:0)	metab_1051	yes	up	-	1.5439	1.5264	1.0867	0.003448	0.01674	GP	PG	phosphatidylglycerol	磷脂酰甘油
90d	SM(d18:2/22:6)	metab_1053	yes	up	-	2.1039	1.9813	1.1545	0.002298	0.01275	SP	SM	sphingomyelin	鞘磷脂
90d	TG(6:0/10:1/11:1)	metab_1060	yes	up	-	1.0815	1.0602	1.0455	0.01235	0.03954	GL	TG	triglyceride	甘油三酯
90d	TG(12:1e/10:2/10:2)	metab_1063	yes	down	-	1.1513	1.2029	0.9496	0.002897	0.01494	GL	TG	triglyceride	甘油三酯
90d	TG(18:1e/6:0/10:0)	metab_1064	yes	up	-	1.7014	1.6809	1.1304	0.0104	0.03446	GL	TG	triglyceride	甘油三酯
90d	TG(18:2e/8:0/8:0)	metab_1065	yes	up	-	1.7715	1.7923	1.1276	0.0001309	0.006826	GL	TG	triglyceride	甘油三酯
90d	TG(14:1e/10:3/12:2)	metab_1071	yes	up	-	1.6564	1.5246	1.1238	0.007985	0.02941	GL	TG	triglyceride	甘油三酯
90d	TG(16:0/11:2/18:2)	metab_1085	yes	up	-	1.3635	1.3225	1.0482	0.0008596	0.007885	GL	TG	triglyceride	甘油三酯
90d	TG(14:0/14:0/18:2)	metab_1087	yes	up	-	1.8947	1.7972	1.1284	0.0004309	0.006826	GL	TG	triglyceride	甘油三酯
90d	TG(16:0/8:0/22:5)	metab_1088	yes	up	-	1.3037	1.282	1.0565	0.002001	0.01171	GL	TG	triglyceride	甘油三酯
90d	TG(18:1/14:4/18:2)	metab_1101	yes	up	-	2.0515	1.9594	1.1449	0.00213	0.01224	GL	TG	triglyceride	甘油三酯
90d	TG(18:3e/11:2/22:5)	metab_1102	yes	up	-	1.2395	1.2227	1.0702	0.007182	0.02785	GL	TG	triglyceride	甘油三酯
90d	TG(20:2e/11:4/20:5)	metab_1103	yes	up	-	2.92	2.8255	1.2818	1.362e-07	0.0001299	GL	TG	triglyceride	甘油三酯
90d	TG(16:0e/16:1/19:1)	metab_1104	yes	up	-	1.6064	1.566	1.0705	0.0004383	0.006826	GL	TG	triglyceride	甘油三酯
90d	TG(18:2e/15:0/18:2)	metab_1105	yes	down	-	1.0133	0.9816	0.9746	0.0001581	0.006826	GL	TG	triglyceride	甘油三酯
90d	TG(18:0e/16:0/19:0)	metab_1108	yes	up	-	1.0889	1.0627	1.0294	5.698e-05	0.006826	GL	TG	triglyceride	甘油三酯
90d	TG(18:2/14:4/22:6)	metab_1114	yes	up	-	1.3178	1.3032	1.0874	0.02358	0.06489	GL	TG	triglyceride	甘油三酯
90d	TG(18:3e/18:1/18:1)	metab_1116	yes	up	-	1.7625	1.683	1.0956	0.0004931	0.006826	GL	TG	triglyceride	甘油三酯
90d	TG(19:1/18:0/18:1)	metab_1118	yes	up	-	1.5421	1.5075	1.09	0.0009742	0.008224	GL	TG	triglyceride	甘油三酯
90d	TG(20:4e/17:0/18:1)	metab_1119	yes	up	-	1.8943	1.8524	1.1343	0.0007562	0.007362	GL	TG	triglyceride	甘油三酯
90d	TG(18:4/18:1/20:3)	metab_1122	yes	up	-	2.8129	2.5619	1.3411	0.00285	0.01491	GL	TG	triglyceride	甘油三酯
90d	TG(18:2e/18:1/21:1)	metab_1126	yes	up	-	1.0081	1.0147	1.0459	0.03428	0.08584	GL	TG	triglyceride	甘油三酯
90d	TG(14:0e/20:5/24:1)	metab_1130	yes	up	-	1.6611	1.5812	1.1035	0.0001874	0.006826	GL	TG	triglyceride	甘油三酯
110d	Lipid	Metab ID	Significant	Regulate	Compound ID	VIP_pred_OPLS-DA	VIP_PLS-DA	FC(F_110d/S_110d)	P_value	FDR	Category	Class	Class name	脂质中文名称
110d	PC(16:1e/16:1)	metab_1132	yes	up	-	1.2602	1.1678	1.0185	0.04766	0.3026	GP	PC	phosphatidylcholine	磷脂酰胆碱
110d	dMePE(18:1/18:1)	metab_1148	yes	down	-	1.2307	1.0966	0.9849	0.02117	0.218	GP	dMePE	dimethylphosphatidylethanolamine	二甲基磷脂酰乙醇胺
110d	PG(20:2/18:2)	metab_1160	yes	down	-	1.5568	1.4224	0.9711	0.01007	0.1789	GP	PG	phosphatidylglycerol	磷脂酰甘油
110d	PC(16:0/16:1)	metab_1162	yes	up	-	1.4196	1.3775	1.0183	0.008185	0.169	GP	PC	phosphatidylcholine	磷脂酰胆碱
110d	PC(34:1/20:4)	metab_1165	yes	up	-	2.444	2.2234	1.0679	0.005869	0.1629	GP	PC	phosphatidylcholine	磷脂酰胆碱
110d	Hex1Cer(d22:0/18:0)	metab_1175	yes	down	-	1.6378	1.4611	0.9645	0.04573	0.3026	SP	Hex1Cer	Simple Glc series	糖基神经酰胺
110d	PE(36:1/20:4)	metab_1181	yes	up	-	2.4573	2.235	1.0689	0.006176	0.1629	GP	PE	phosphatidylethanolamine	磷脂酰乙醇胺
110d	PE(16:0/18:2)	metab_1200	yes	down	-	1.2282	1.1449	0.9853	0.02922	0.2373	GP	PE	phosphatidylethanolamine	磷脂酰乙醇胺
110d	MLCL(14:3/20:4/22:6)	metab_1202	yes	up	-	1.8818	1.6907	1.0377	0.002899	0.1629	GP	MLCL	Monolysocardiolipin	单溶心磷脂
110d	Hex1Cer(d18:1/18:1)	metab_1216	yes	down	-	1.2307	1.0966	0.9849	0.02117	0.218	SP	Hex1Cer	Simple Glc series	糖基神经酰胺
110d	PE(36:1/18:1)	metab_1217	yes	up	-	2.7348	2.485	1.0884	0.005592	0.1629	GP	PE	phosphatidylethanolamine	磷脂酰乙醇胺
110d	PC(30:1/22:6)	metab_1219	yes	up	-	2.447	2.2464	1.0701	0.01618	0.2022	GP	PC	phosphatidylcholine	磷脂酰胆碱
110d	Hex3Cer(m21:1/20:4)	metab_1220	yes	up	-	2.4172	2.2177	1.0743	0.01088	0.1847	SP	Hex3Cer	Simple Glc series	糖基神经酰胺
110d	PS(18:2/21:1)	metab_1226	yes	down	-	2.118	1.8175	0.9604	0.006302	0.1629	GP	PS	phosphatidylserine	磷脂酰丝氨酸
110d	PG(18:2/18:2)	metab_1240	yes	down	-	1.2564	1.245	0.9784	0.04729	0.3026	GP	PG	phosphatidylglycerol	磷脂酰甘油
110d	PI(17:0/20:4)	metab_1242	yes	down	-	1.446	1.2496	0.977	0.01492	0.2	GP	PI	phosphatidylinositol	磷脂酰肌醇
110d	PG(18:1/18:2)	metab_1243	yes	down	-	1.3137	1.2212	0.9797	0.01613	0.2022	GP	PG	phosphatidylglycerol	磷脂酰甘油
110d	SM(d18:1/14:0)	metab_1257	yes	up	-	1.3336	1.4537	1.0227	0.01667	0.2022	SP	SM	sphingomyelin	鞘磷脂
110d	MLCL(14:2/16:1/16:1)	metab_1259	yes	up	-	1.4079	1.2422	1.0259	0.02703	0.2294	GP	MLCL	Monolysocardiolipin	单溶心磷脂
110d	Hex3Cer(m21:1/18:1)	metab_1262	yes	up	-	2.3264	2.2164	1.0708	0.02982	0.2373	SP	Hex3Cer	Simple Glc series	糖基神经酰胺
110d	PE(18:2/18:2)	metab_1266	yes	down	-	1.8059	1.6003	0.9625	0.03793	0.281	GP	PE	phosphatidylethanolamine	磷脂酰乙醇胺
110d	dMePE(32:1/20:4)	metab_1275	yes	up	-	2.5223	2.3033	1.0672	0.00621	0.1629	GP	dMePE	dimethylphosphatidylethanolamine	二甲基磷脂酰乙醇胺
110d	dMePE(30:1/18:1)	metab_1280	yes	up	-	2.3296	2.2149	1.0635	0.02647	0.2273	GP	dMePE	dimethylphosphatidylethanolamine	二甲基磷脂酰乙醇胺
110d	LPE(22:6)	metab_1286	yes	up	-	1.7103	1.5168	1.0321	0.01908	0.2142	GP	LPE	lysophosphatidylethanolamine	溶血磷脂酰乙醇胺
110d	dMePE(34:1/20:4)	metab_1291	yes	up	-	2.4542	2.2321	1.0687	0.006147	0.1629	GP	dMePE	dimethylphosphatidylethanolamine	二甲基磷脂酰乙醇胺
110d	PC(32:1/22:4)	metab_1299	yes	up	-	2.3997	2.2066	1.0698	0.009717	0.1789	GP	PC	phosphatidylcholine	磷脂酰胆碱
110d	PI(18:0/22:5)	metab_1301	yes	up	-	1.2462	1.1727	1.0179	0.04564	0.3026	GP	PI	phosphatidylinositol	磷脂酰肌醇
110d	PI(18:0/20:3)	metab_1305	yes	up	-	1.1785	1.2418	1.0167	0.0296	0.2373	GP	PI	phosphatidylinositol	磷脂酰肌醇
110d	dMePE(30:1/22:6)	metab_1315	yes	up	-	2.4415	2.232	1.069	0.01456	0.1987	GP	dMePE	dimethylphosphatidylethanolamine	二甲基磷脂酰乙醇胺
110d	MLCL(14:2/20:0/20:0)	metab_1317	yes	up	-	1.3592	1.2585	1.028	0.01572	0.2022	GP	MLCL	Monolysocardiolipin	单溶心磷脂
110d	PC(32:1/20:4)	metab_1322	yes	up	-	2.5223	2.3033	1.0672	0.00621	0.1629	GP	PC	phosphatidylcholine	磷脂酰胆碱
110d	dMePE(16:1e/18:2)	metab_1323	yes	down	-	1.1479	0.995	0.9863	0.02506	0.2228	GP	dMePE	dimethylphosphatidylethanolamine	二甲基磷脂酰乙醇胺
110d	MGDG(20:3/19:2)	metab_1332	yes	down	-	1.3832	1.1919	0.9777	0.0445	0.3026	GL	MGDG	Monogalactosyldiacylglycerol	单半乳糖二酰甘油酯
110d	PS(18:0/20:4)	metab_1338	yes	up	C02737	1.2332	1.1743	1.0188	0.02273	0.218	GP	PS	phosphatidylserine	磷脂酰丝氨酸
110d	PS(32:1/22:6)	metab_1345	yes	up	-	2.3837	2.2046	1.0711	0.01406	0.1987	GP	PS	phosphatidylserine	磷脂酰丝氨酸
110d	PE(32:0/22:4)	metab_1346	yes	up	-	2.3941	2.2457	1.0739	0.01806	0.2091	GP	PE	phosphatidylethanolamine	磷脂酰乙醇胺
110d	PC(30:1/20:4)	metab_1350	yes	up	-	2.3139	2.1442	1.0629	0.01572	0.2022	GP	PC	phosphatidylcholine	磷脂酰胆碱
110d	MGDG(18:1/14:1)	metab_1360	yes	down	-	1.2686	1.1947	0.9803	0.02485	0.2228	GL	MGDG	Monogalactosyldiacylglycerol	单半乳糖二酰甘油酯
110d	LPG(16:0)	metab_1361	yes	up	-	1.1977	1.1038	1.0193	0.0258	0.2265	GP	LPG	lysophosphatidylglycerol	溶血磷脂酰甘油
110d	dMePE(16:0/22:6)	metab_1364	yes	up	-	1.4351	1.245	1.0204	0.007943	0.169	GP	dMePE	dimethylphosphatidylethanolamine	二甲基磷脂酰乙醇胺
110d	LPE(18:1)	metab_1370	yes	up	-	2.416	2.1482	1.0553	0.005752	0.1629	GP	LPE	lysophosphatidylethanolamine	溶血磷脂酰乙醇胺
110d	Hex3Cer(m21:1/22:6)	metab_1377	yes	up	-	2.4724	2.275	1.0839	0.02272	0.218	SP	Hex3Cer	Simple Glc series	糖基神经酰胺
110d	CL(23:0/20:3/22:6/18:2)	metab_1379	yes	down	-	1.5568	1.4224	0.9711	0.01007	0.1789	GP	CL	Cardiolipin	心磷脂
110d	LdMePE(18:1)	metab_1384	yes	up	-	1.9449	1.713	1.0311	0.0004833	0.1289	GP	LdMePE	lysodimethylphosphatidylethanolamine	溶血二甲基磷脂酰乙醇胺
110d	MLCL(14:2/22:6/22:6)	metab_1387	yes	up	-	1.6081	1.405	1.0282	0.01312	0.1987	GP	MLCL	Monolysocardiolipin	单溶心磷脂
110d	CL(21:0/22:6/18:1/18:2)	metab_1392	yes	down	-	1.2686	1.1947	0.9803	0.02485	0.2228	GP	CL	Cardiolipin	心磷脂
110d	PC(34:1/18:1)	metab_1393	yes	up	-	2.7406	2.4897	1.0888	0.005548	0.1629	GP	PC	phosphatidylcholine	磷脂酰胆碱
110d	CL(23:0/18:0/18:0/18:2)	metab_1397	yes	down	-	1.2461	1.0519	0.9834	0.03595	0.272	GP	CL	Cardiolipin	心磷脂
110d	dMePE(34:1/22:6)	metab_1398	yes	up	-	2.9463	2.6306	1.1006	0.00188	0.1629	GP	dMePE	dimethylphosphatidylethanolamine	二甲基磷脂酰乙醇胺
110d	DLCL(22:0/16:0)	metab_1404	yes	up	-	2.457	2.1771	1.0616	0.005327	0.1629	GP	DLCL	dilysocardiolipin	双溶血心磷脂
110d	SM(d20:0/24:3)	metab_1409	yes	down	-	1.8663	1.6127	0.9637	0.02189	0.218	SP	SM	sphingomyelin	鞘磷脂
110d	LPI(18:0)	metab_1417	yes	up	-	1.8818	1.6907	1.0377	0.002899	0.1629	GP	LPI	lysophosphatidylinositol	溶血磷脂酰肌醇
110d	dMePE(32:1/22:6)	metab_1421	yes	up	-	2.6133	2.3719	1.0758	0.008473	0.1703	GP	dMePE	dimethylphosphatidylethanolamine	二甲基磷脂酰乙醇胺
110d	PS(19:1/18:2)	metab_1422	yes	up	-	1.6901	1.5252	1.0251	0.0005483	0.1289	GP	PS	phosphatidylserine	磷脂酰丝氨酸
110d	dMePE(34:1/18:1)	metab_1431	yes	up	-	2.7406	2.4897	1.0888	0.005548	0.1629	GP	dMePE	dimethylphosphatidylethanolamine	二甲基磷脂酰乙醇胺
110d	dMePE(16:0/16:1)	metab_1435	yes	up	-	1.4986	1.3857	1.0227	0.006969	0.1629	GP	dMePE	dimethylphosphatidylethanolamine	二甲基磷脂酰乙醇胺
110d	PS(32:1/20:3)	metab_1436	yes	up	-	2.3095	2.1893	1.066	0.02646	0.2273	GP	PS	phosphatidylserine	磷脂酰丝氨酸
110d	dMePE(32:1/22:4)	metab_1439	yes	up	-	2.3968	2.204	1.0695	0.00971	0.1789	GP	dMePE	dimethylphosphatidylethanolamine	二甲基磷脂酰乙醇胺
110d	CL(22:1/16:0/18:0/18:0)	metab_1440	yes	down	-	1.2738	1.1179	0.9846	0.01435	0.1987	GP	CL	Cardiolipin	心磷脂
110d	PE(16:1e/18:2)	metab_1442	yes	down	-	1.1861	1.0895	0.9861	0.03646	0.2731	GP	PE	phosphatidylethanolamine	磷脂酰乙醇胺
110d	PC(30:0/20:4)	metab_1448	yes	up	-	2.4436	2.2483	1.0761	0.01164	0.1892	GP	PC	phosphatidylcholine	磷脂酰胆碱
110d	PE(36:1/22:6)	metab_1449	yes	up	-	3.0025	2.6793	1.103	0.001489	0.1629	GP	PE	phosphatidylethanolamine	磷脂酰乙醇胺
110d	Cer(d18:0/18:0)	metab_1452	yes	up	-	1.4833	1.7377	1.0233	0.01797	0.2091	SP	Cer	Ceramides	神经酰胺
110d	PC(16:0/20:3)	metab_1461	yes	up	C00157	2.1789	2.0046	1.0418	0.000675	0.1289	GP	PC	phosphatidylcholine	磷脂酰胆碱
110d	PC(30:1/18:1)	metab_1473	yes	up	-	2.3109	2.1953	1.062	0.02508	0.2228	GP	PC	phosphatidylcholine	磷脂酰胆碱
110d	MGDG(18:1/22:5)	metab_1477	yes	down	-	1.5259	1.3815	0.977	0.02886	0.2373	GL	MGDG	Monogalactosyldiacylglycerol	单半乳糖二酰甘油酯
110d	Hex2Cer(d14:2/18:2)	metab_1519	yes	down	-	1.5227	1.3991	0.9751	0.007035	0.1629	SP	Hex2Cer	Simple Glc series	糖基神经酰胺
110d	PC(19:1/22:4)	metab_1531	yes	down	-	1.3672	1.1757	0.9788	0.03096	0.2439	GP	PC	phosphatidylcholine	磷脂酰胆碱
110d	PC(30:0/22:4)	metab_1538	yes	up	-	2.4901	2.3241	1.078	0.01384	0.1987	GP	PC	phosphatidylcholine	磷脂酰胆碱
110d	Hex3Cer(d23:1/20:4)	metab_1558	yes	up	-	2.4854	2.2468	1.0673	0.006867	0.1629	SP	Hex3Cer	Simple Glc series	糖基神经酰胺
110d	PS(22:5/21:1)	metab_1561	yes	down	-	1.9807	1.7752	0.9561	0.005384	0.1629	GP	PS	phosphatidylserine	磷脂酰丝氨酸
110d	dMePE(30:1/22:4)	metab_1584	yes	up	-	2.232	2.0738	1.065	0.02283	0.218	GP	dMePE	dimethylphosphatidylethanolamine	二甲基磷脂酰乙醇胺
110d	PC(18:1/22:0)	metab_1595	yes	up	-	1.257	1.3176	1.0246	0.04364	0.3026	GP	PC	phosphatidylcholine	磷脂酰胆碱
110d	PE(36:1/22:4)	metab_1605	yes	up	-	2.634	2.3887	1.0929	0.01124	0.1867	GP	PE	phosphatidylethanolamine	磷脂酰乙醇胺
110d	PC(30:1/22:4)	metab_1606	yes	up	-	2.232	2.0738	1.065	0.02283	0.218	GP	PC	phosphatidylcholine	磷脂酰胆碱
110d	PC(34:1/22:6)	metab_1613	yes	up	-	2.9892	2.6944	1.1057	0.004381	0.1629	GP	PC	phosphatidylcholine	磷脂酰胆碱
110d	CL(18:3/16:0/18:2/22:1)	metab_1620	yes	down	-	1.7494	1.4648	0.963	0.04178	0.2974	GP	CL	Cardiolipin	心磷脂
110d	PI(18:0/22:6)	metab_1629	yes	up	-	1.3912	1.3608	1.0233	0.0248	0.2228	GP	PI	phosphatidylinositol	磷脂酰肌醇
110d	dMePE(30:0/22:4)	metab_1633	yes	up	-	2.4802	2.3103	1.0774	0.01409	0.1987	GP	dMePE	dimethylphosphatidylethanolamine	二甲基磷脂酰乙醇胺
110d	PS(20:1/20:4)	metab_1643	yes	up	-	1.8284	1.6896	1.035	0.004671	0.1629	GP	PS	phosphatidylserine	磷脂酰丝氨酸
110d	CL(22:6/18:0/18:0/20:0)	metab_1644	yes	up	-	1.8514	1.6737	1.0432	0.01416	0.1987	GP	CL	Cardiolipin	心磷脂
110d	MLCL(14:2/14:0/14:0)	metab_1645	yes	up	-	1.3954	1.2596	1.0274	0.0165	0.2022	GP	MLCL	Monolysocardiolipin	单溶心磷脂
110d	PC(16:1e/18:2)	metab_1651	yes	down	-	1.0201	0.8647	0.9903	0.03371	0.2602	GP	PC	phosphatidylcholine	磷脂酰胆碱
110d	PS(11:0/16:0)	metab_1653	yes	up	-	1.2555	1.1998	1.0249	0.04501	0.3026	GP	PS	phosphatidylserine	磷脂酰丝氨酸
110d	PI(18:2/18:2)	metab_1658	yes	down	-	2.1305	1.7807	0.9351	0.0449	0.3026	GP	PI	phosphatidylinositol	磷脂酰肌醇
110d	Hex3Cer(d21:1/20:4)	metab_1659	yes	up	-	2.7164	2.4655	1.0993	0.01035	0.1796	SP	Hex3Cer	Simple Glc series	糖基神经酰胺
110d	dMePE(16:1e/16:1)	metab_1662	yes	up	-	1.3051	1.2047	1.0234	0.04695	0.3026	GP	dMePE	dimethylphosphatidylethanolamine	二甲基磷脂酰乙醇胺
110d	GM2(d16:2/20:4)	metab_1663	yes	up	-	2.8567	2.6069	1.1092	0.005949	0.1629	SP	GM2	Gangliosides	神经节苷脂
110d	CL(18:2/15:0/16:0/18:2)	metab_1671	yes	down	-	1.8533	1.697	0.9581	0.003514	0.1629	GP	CL	Cardiolipin	心磷脂
110d	PC(34:1/22:4)	metab_1679	yes	up	-	2.4816	2.2599	1.076	0.004683	0.1629	GP	PC	phosphatidylcholine	磷脂酰胆碱
110d	MGDG(18:2/22:5)	metab_1682	yes	down	-	1.9854	1.778	0.9631	0.006997	0.1629	GL	MGDG	Monogalactosyldiacylglycerol	单半乳糖二酰甘油酯
110d	PE(32:1/22:4)	metab_1694	yes	up	-	1.9539	1.9454	1.0574	0.04792	0.3026	GP	PE	phosphatidylethanolamine	磷脂酰乙醇胺
110d	dMePE(34:1/22:4)	metab_1707	yes	up	-	2.4471	2.2271	1.0732	0.004307	0.1629	GP	dMePE	dimethylphosphatidylethanolamine	二甲基磷脂酰乙醇胺
110d	CL(21:1/18:2/18:2/22:6)	metab_1715	yes	down	-	1.3332	1.2275	0.9753	0.04465	0.3026	GP	CL	Cardiolipin	心磷脂
110d	PG(18:3/18:2)	metab_1724	yes	down	-	1.3623	1.3293	0.9685	0.04639	0.3026	GP	PG	phosphatidylglycerol	磷脂酰甘油
110d	PE(22:4/22:6)	metab_1727	yes	down	-	1.2834	1.2181	0.9742	0.03412	0.2607	GP	PE	phosphatidylethanolamine	磷脂酰乙醇胺
110d	Cer(d18:1/23:0+O)	metab_1732	yes	up	-	1.3771	1.4772	1.0287	0.01383	0.1987	SP	Cer	Ceramides	神经酰胺
110d	PE(22:5/20:4)	metab_1739	yes	down	-	1.2152	1.2414	0.9802	0.01258	0.1987	GP	PE	phosphatidylethanolamine	磷脂酰乙醇胺
110d	LPE(22:4)	metab_1744	yes	up	-	1.679	1.5466	1.0343	0.01902	0.2142	GP	LPE	lysophosphatidylethanolamine	溶血磷脂酰乙醇胺
110d	PE(18:1e/16:1)	metab_1748	yes	up	-	1.3174	1.2195	1.0242	0.0492	0.3081	GP	PE	phosphatidylethanolamine	磷脂酰乙醇胺
110d	PS(20:5/18:2)	metab_1757	yes	up	-	1.4046	1.3293	1.0258	0.0289	0.2373	GP	PS	phosphatidylserine	磷脂酰丝氨酸
110d	MLCL(14:2/20:4/20:4)	metab_1762	yes	up	-	1.129	1.0561	1.0147	0.04149	0.2974	GP	MLCL	Monolysocardiolipin	单溶心磷脂
110d	dMePE(32:1/18:1)	metab_1763	yes	up	-	2.3587	2.2302	1.0682	0.02409	0.2228	GP	dMePE	dimethylphosphatidylethanolamine	二甲基磷脂酰乙醇胺
110d	Hex1Cer(d16:0/20:5)	metab_1782	yes	up	-	3.1179	2.7723	1.098	0.0006078	0.1289	SP	Hex1Cer	Simple Glc series	糖基神经酰胺
110d	MGDG(20:4e/22:4)	metab_1788	yes	up	-	1.35	1.5707	1.0206	0.0292	0.2373	GL	MGDG	Monogalactosyldiacylglycerol	单半乳糖二酰甘油酯
110d	PEt(22:0/22:6)	metab_1796	yes	up	-	1.2486	1.3148	1.0151	0.002372	0.1629	GP	PEt	phosphatidylethanol	磷脂酰乙醇
110d	PC(32:1/18:2)	metab_1798	yes	up	-	2.2969	2.1527	1.0638	0.0199	0.2142	GP	PC	phosphatidylcholine	磷脂酰胆碱
110d	Hex2Cer(d13:0/18:0)	metab_1801	yes	up	-	2.5532	2.3921	1.1124	0.04205	0.2974	SP	Hex2Cer	Simple Glc series	糖基神经酰胺
110d	PC(22:5/20:4)	metab_1811	yes	down	C00157	1.4239	1.4423	0.9676	0.03862	0.281	GP	PC	phosphatidylcholine	磷脂酰胆碱
110d	PE(20:3/18:2)	metab_1817	yes	up	-	2.7392	2.4107	1.1051	0.03198	0.2493	GP	PE	phosphatidylethanolamine	磷脂酰乙醇胺
110d	PC(32:1/18:1)	metab_1827	yes	up	-	2.5951	2.3892	1.074	0.01	0.1789	GP	PC	phosphatidylcholine	磷脂酰胆碱
110d	DLCL(19:1/20:4)	metab_1851	yes	down	-	1.8005	1.5583	0.9628	0.01709	0.204	GP	DLCL	dilysocardiolipin	双溶血心磷脂
110d	PE(16:1/18:1)	metab_1855	yes	up	C00350	2.5009	2.3533	1.0878	0.01974	0.2142	GP	PE	phosphatidylethanolamine	磷脂酰乙醇胺
110d	PC(32:1/22:6)	metab_1876	yes	up	-	2.6279	2.3723	1.0755	0.007269	0.1633	GP	PC	phosphatidylcholine	磷脂酰胆碱
110d	PE(16:0/11:3)	metab_1877	yes	up	-	3.1705	2.7722	1.127	0.002585	0.1629	GP	PE	phosphatidylethanolamine	磷脂酰乙醇胺
110d	dMePE(16:0/18:2)	metab_1879	yes	down	-	1.7923	1.6889	0.9643	0.02216	0.218	GP	dMePE	dimethylphosphatidylethanolamine	二甲基磷脂酰乙醇胺
110d	PC(34:1/18:2)	metab_1884	yes	up	-	2.6514	2.4248	1.0919	0.008052	0.169	GP	PC	phosphatidylcholine	磷脂酰胆碱
110d	LdMePE(22:0)	metab_1892	yes	up	-	1.759	1.7539	1.0674	0.02174	0.218	GP	LdMePE	lysodimethylphosphatidylethanolamine	溶血二甲基磷脂酰乙醇胺
110d	TG(16:0/17:0/18:2)	metab_8	yes	up	-	1.1221	0.9994	1.0174	0.01293	0.221	GL	TG	triglyceride	甘油三酯
110d	TG(16:0/18:2/22:6)	metab_10	yes	up	-	1.3866	1.2263	1.0247	0.004058	0.192	GL	TG	triglyceride	甘油三酯
110d	PC(18:1/18:2)	metab_19	yes	down	-	1.4398	1.3192	0.976	0.00525	0.2087	GP	PC	phosphatidylcholine	磷脂酰胆碱
110d	TG(16:0/16:1/18:1)	metab_30	yes	up	C00422	1.0025	0.8963	1.0143	0.0338	0.2699	GL	TG	triglyceride	甘油三酯
110d	TG(16:0/14:0/16:1)	metab_32	yes	up	-	1.1444	1.0134	1.0181	0.01264	0.221	GL	TG	triglyceride	甘油三酯
110d	Cer(d16:0/18:1)	metab_38	yes	down	-	1.167	1.0383	0.9779	0.02488	0.254	SP	Cer	Ceramides	神经酰胺
110d	LPC(18:2)	metab_65	yes	down	-	1.2204	1.0894	0.982	0.003251	0.1824	GP	LPC	lysophosphatidylcholine	溶血磷脂酰胆碱
110d	TG(18:0/16:0/22:6)	metab_86	yes	up	-	1.5141	1.3992	1.0302	0.004197	0.192	GL	TG	triglyceride	甘油三酯
110d	PC(18:2/18:2)	metab_87	yes	down	-	1.56	1.5289	0.969	0.008867	0.2137	GP	PC	phosphatidylcholine	磷脂酰胆碱
110d	TG(18:0/18:1/22:6)	metab_93	yes	up	-	1.2935	1.1726	1.025	0.01284	0.221	GL	TG	triglyceride	甘油三酯
110d	TG(16:1/12:0/18:1)	metab_94	yes	up	-	1.3549	1.2304	1.0279	0.02844	0.2572	GL	TG	triglyceride	甘油三酯
110d	PC(17:0/18:2)	metab_111	yes	down	-	1.3176	1.1649	0.9756	0.01298	0.221	GP	PC	phosphatidylcholine	磷脂酰胆碱
110d	PC(18:2/20:4)	metab_116	yes	down	-	1.4561	1.3121	0.9779	0.000222	0.1059	GP	PC	phosphatidylcholine	磷脂酰胆碱
110d	DG(16:1e/18:1)	metab_117	yes	down	-	1.1569	1.0536	0.9806	0.01429	0.221	GL	DG	diglyceride	甘油二酯
110d	TG(16:0/16:1/16:1)	metab_131	yes	up	C00422	1.4441	1.2944	1.0306	0.03077	0.2572	GL	TG	triglyceride	甘油三酯
110d	PC(20:4/20:4)	metab_133	yes	down	C00157	1.0163	0.8896	0.9848	0.03055	0.2572	GP	PC	phosphatidylcholine	磷脂酰胆碱
110d	TG(16:0/16:0/22:6)	metab_134	yes	up	-	1.3014	1.2497	1.0273	0.03504	0.274	GL	TG	triglyceride	甘油三酯
110d	TG(16:0/10:0/18:1)	metab_137	yes	up	-	1.6893	1.4838	1.0411	0.009112	0.2137	GL	TG	triglyceride	甘油三酯
110d	TG(16:0/14:0/18:3)	metab_140	yes	up	-	1.6821	1.4941	1.0397	0.02478	0.254	GL	TG	triglyceride	甘油三酯
110d	PC(15:0/18:2)	metab_150	yes	down	C00157	1.4661	1.314	0.9724	0.005185	0.2087	GP	PC	phosphatidylcholine	磷脂酰胆碱
110d	DG(16:2e/16:1)	metab_168	yes	up	-	1.5808	1.3746	1.0358	0.009967	0.2178	GL	DG	diglyceride	甘油二酯
110d	TG(16:0e/18:2/18:2)	metab_171	yes	down	-	1.2669	1.2102	0.9707	0.04067	0.2741	GL	TG	triglyceride	甘油三酯
110d	PC(20:4/22:6)	metab_183	yes	down	-	1.072	0.917	0.9818	0.03101	0.2572	GP	PC	phosphatidylcholine	磷脂酰胆碱
110d	PC(16:2e/22:5)	metab_187	yes	down	-	1.1988	1.0858	0.9795	0.02868	0.2572	GP	PC	phosphatidylcholine	磷脂酰胆碱
110d	TG(16:0/18:1/22:6)	metab_190	yes	up	-	1.1572	1.0894	1.022	0.03944	0.2741	GL	TG	triglyceride	甘油三酯
110d	PC(22:4/20:4)	metab_202	yes	down	-	1.2766	1.2146	0.9776	0.005802	0.2137	GP	PC	phosphatidylcholine	磷脂酰胆碱
110d	PC(18:2/13:0)	metab_229	yes	down	-	1.3413	1.1966	0.9782	0.002044	0.1717	GP	PC	phosphatidylcholine	磷脂酰胆碱
110d	PC(18:3e/22:6)	metab_230	yes	down	-	1.3186	1.2005	0.9711	0.0391	0.2741	GP	PC	phosphatidylcholine	磷脂酰胆碱
110d	PE(33:1/22:6)	metab_235	yes	up	-	1.9446	1.7676	1.0576	0.02383	0.254	GP	PE	phosphatidylethanolamine	磷脂酰乙醇胺
110d	TG(18:1/18:2/22:1)	metab_237	yes	up	-	1.1776	1.0585	1.0231	0.02428	0.254	GL	TG	triglyceride	甘油三酯
110d	TG(18:0/18:0/22:6)	metab_243	yes	up	-	1.3957	1.2541	1.0298	0.009182	0.2137	GL	TG	triglyceride	甘油三酯
110d	TG(16:1/16:1/18:3)	metab_252	yes	up	-	1.717	1.5055	1.0507	0.04116	0.2741	GL	TG	triglyceride	甘油三酯
110d	Hex1Cer(d18:1/22:0)	metab_255	yes	down	-	1.3355	1.1705	0.9706	0.03274	0.2647	SP	Hex1Cer	Simple Glc series	糖基神经酰胺
110d	TG(18:0/16:0/18:3)	metab_256	yes	up	-	1.1519	1.0343	1.0224	0.02453	0.254	GL	TG	triglyceride	甘油三酯
110d	DG(18:2e/18:2)	metab_260	yes	up	-	1.7552	1.5592	1.0511	0.01931	0.2504	GL	DG	diglyceride	甘油二酯
110d	PC(22:6/13:0)	metab_263	yes	down	-	1.4272	1.2766	0.9673	0.02287	0.254	GP	PC	phosphatidylcholine	磷脂酰胆碱
110d	PC(16:1/22:6)	metab_271	yes	down	-	2.1784	2.0735	0.9302	0.01382	0.221	GP	PC	phosphatidylcholine	磷脂酰胆碱
110d	DG(18:3e/18:1)	metab_283	yes	up	-	1.0798	0.9784	1.0175	0.02409	0.254	GL	DG	diglyceride	甘油二酯
110d	DG(18:0/18:0)	metab_285	yes	down	-	1.4224	1.318	0.9625	0.03652	0.2741	GL	DG	diglyceride	甘油二酯
110d	PC(15:0/18:3)	metab_311	yes	down	-	1.2759	1.1404	0.9737	0.02205	0.254	GP	PC	phosphatidylcholine	磷脂酰胆碱
110d	PE(32:1/18:1)	metab_323	yes	up	-	2.0441	1.8153	1.0671	0.02978	0.2572	GP	PE	phosphatidylethanolamine	磷脂酰乙醇胺
110d	DG(18:1/18:3)	metab_326	yes	up	-	2.9779	2.6141	1.1352	0.003123	0.1824	GL	DG	diglyceride	甘油二酯
110d	PE(34:1/20:4)	metab_330	yes	up	-	3.0038	2.6658	1.1228	0.0006586	0.1512	GP	PE	phosphatidylethanolamine	磷脂酰乙醇胺
110d	PC(10:0e/8:0)	metab_341	yes	down	-	1.0418	0.9278	0.9835	0.01552	0.221	GP	PC	phosphatidylcholine	磷脂酰胆碱
110d	DG(16:0/22:6)	metab_354	yes	up	-	1.665	1.5024	1.0491	0.01322	0.221	GL	DG	diglyceride	甘油二酯
110d	PE(8:0e/14:3)	metab_376	yes	down	-	1.5158	1.3372	0.9742	0.002635	0.1717	GP	PE	phosphatidylethanolamine	磷脂酰乙醇胺
110d	Hex1Cer(d18:1/23:0)	metab_377	yes	down	-	1.4137	1.2477	0.9634	0.03896	0.2741	SP	Hex1Cer	Simple Glc series	糖基神经酰胺
110d	MePC(22:6/14:3)	metab_390	yes	down	-	1.3069	1.1687	0.967	0.03744	0.2741	GP	MePC	Methyl phosphatidylcholine	甲基磷脂酰胆碱
110d	TG(12:1e/6:0/18:4)	metab_392	yes	up	-	2.6076	2.2719	1.1276	0.0267	0.254	GL	TG	triglyceride	甘油三酯
110d	DG(18:2e/18:3)	metab_401	yes	up	-	1.1507	1.0316	1.0227	0.02477	0.254	GL	DG	diglyceride	甘油二酯
110d	TG(16:0/14:0/18:2)	metab_418	yes	up	-	1.2329	1.1145	1.022	0.006482	0.2137	GL	TG	triglyceride	甘油三酯
110d	DG(22:4/18:2)	metab_423	yes	down	-	1.6225	1.5202	0.9472	0.04293	0.2741	GL	DG	diglyceride	甘油二酯
110d	TG(18:0/17:0/18:1)	metab_424	yes	up	-	1.0691	0.9948	1.0203	0.04659	0.2774	GL	TG	triglyceride	甘油三酯
110d	PE(16:0p/19:1)	metab_425	yes	down	-	1.1416	1.0236	0.978	0.02742	0.254	GP	PE	phosphatidylethanolamine	磷脂酰乙醇胺
110d	PC(9:0/20:4)	metab_433	yes	up	-	2.5371	2.305	1.1145	0.007217	0.2137	GP	PC	phosphatidylcholine	磷脂酰胆碱
110d	TG(16:1e/11:1/22:5)	metab_468	yes	up	-	2.2692	1.9568	1.0973	0.02992	0.2572	GL	TG	triglyceride	甘油三酯
110d	AEA(16:0)	metab_479	yes	down	-	1.5757	1.3698	0.9678	0.001013	0.1512	FA	AEA	N-Acylethanolamine	N-酰基乙醇胺
110d	TG(16:0/22:6/22:6)	metab_480	yes	up	-	2.5657	2.2923	1.1266	0.00973	0.2178	GL	TG	triglyceride	甘油三酯
110d	DG(35:0/16:0)	metab_484	yes	up	-	1.3337	1.1672	1.0226	0.0146	0.221	GL	DG	diglyceride	甘油二酯
110d	TG(18:4/17:1/18:3)	metab_489	yes	up	-	2.4966	2.2084	1.1351	0.01446	0.221	GL	TG	triglyceride	甘油三酯
110d	PE(10:0e/12:4)	metab_490	yes	up	-	1.458	1.3425	1.0391	0.03929	0.2741	GP	PE	phosphatidylethanolamine	磷脂酰乙醇胺
110d	PC(11:0/22:4)	metab_494	yes	down	-	1.7382	1.5993	0.9454	0.03791	0.2741	GP	PC	phosphatidylcholine	磷脂酰胆碱
110d	PE(8:0e/9:0)	metab_495	yes	down	-	1.1797	1.0394	0.9707	0.0411	0.2741	GP	PE	phosphatidylethanolamine	磷脂酰乙醇胺
110d	PE(18:2/11:3)	metab_496	yes	up	-	1.8159	1.6486	1.0537	0.007599	0.2137	GP	PE	phosphatidylethanolamine	磷脂酰乙醇胺
110d	PE(20:4/11:4)	metab_497	yes	up	-	1.9443	1.7859	1.0724	0.01821	0.2413	GP	PE	phosphatidylethanolamine	磷脂酰乙醇胺
110d	PE(31:1/15:0)	metab_517	yes	up	-	1.7302	1.5196	1.0412	0.002429	0.1717	GP	PE	phosphatidylethanolamine	磷脂酰乙醇胺
110d	TG(18:3/20:4/22:6)	metab_519	yes	up	-	2.8546	2.5006	1.1399	0.001621	0.1717	GL	TG	triglyceride	甘油三酯
110d	PC(20:5/20:4)	metab_520	yes	down	C00157	1.5375	1.3896	0.9691	0.001672	0.1717	GP	PC	phosphatidylcholine	磷脂酰胆碱
110d	PE(33:0/20:4)	metab_526	yes	up	-	2.6455	2.2739	1.136	0.02497	0.254	GP	PE	phosphatidylethanolamine	磷脂酰乙醇胺
110d	AcCa(12:0)	metab_536	yes	up	-	1.8454	2.0703	1.0784	0.04486	0.2741	FA	AcCa	Acyl Carnitine	酰基肉碱
110d	Hex1Cer(d24:0/18:2+2O)	metab_541	yes	down	-	1.2626	1.0958	0.9739	0.04458	0.2741	SP	Hex1Cer	Simple Glc series	糖基神经酰胺
110d	TG(14:1e/11:0/11:3)	metab_542	yes	up	-	2.6404	2.3336	1.1104	0.006627	0.2137	GL	TG	triglyceride	甘油三酯
110d	TG(16:1e/6:0/12:2)	metab_545	yes	up	-	2.4735	2.1346	1.1172	0.01264	0.221	GL	TG	triglyceride	甘油三酯
110d	AEA(18:1)	metab_546	yes	down	-	1.1194	0.982	0.9766	0.032	0.2609	FA	AEA	N-Acylethanolamine	N-酰基乙醇胺
110d	PE(14:0e/22:5)	metab_552	yes	down	-	1.7921	1.5825	0.9519	0.001977	0.1717	GP	PE	phosphatidylethanolamine	磷脂酰乙醇胺
110d	Hex1Cer(t16:0/26:3)	metab_555	yes	down	-	1.2607	1.0941	0.974	0.04509	0.2741	SP	Hex1Cer	Simple Glc series	糖基神经酰胺
110d	DG(35:1/16:1)	metab_569	yes	up	-	1.8846	1.6419	1.0525	0.02656	0.254	GL	DG	diglyceride	甘油二酯
110d	AcCa(10:3)	metab_570	yes	down	-	1.1643	1.0124	0.9725	0.0271	0.254	FA	AcCa	Acyl Carnitine	酰基肉碱
110d	PE(22:3/10:3)	metab_574	yes	up	-	3.1309	2.818	1.1973	0.00254	0.1717	GP	PE	phosphatidylethanolamine	磷脂酰乙醇胺
110d	PE(35:1/22:6)	metab_577	yes	up	-	2.0222	1.761	1.0651	0.01619	0.2271	GP	PE	phosphatidylethanolamine	磷脂酰乙醇胺
110d	PE(16:1/11:4)	metab_594	yes	up	-	2.3034	2.0195	1.1033	0.008994	0.2137	GP	PE	phosphatidylethanolamine	磷脂酰乙醇胺
110d	PE(34:0/20:4)	metab_598	yes	up	-	2.1566	1.9417	1.0752	0.01406	0.221	GP	PE	phosphatidylethanolamine	磷脂酰乙醇胺
110d	DG(16:1e/10:0)	metab_601	yes	up	-	2.1302	1.9522	1.0969	0.0446	0.2741	GL	DG	diglyceride	甘油二酯
110d	TG(18:2/22:6/22:6)	metab_608	yes	up	-	2.2208	1.9768	1.097	0.0108	0.2193	GL	TG	triglyceride	甘油三酯
110d	Hex1Cer(t18:1/26:4)	metab_619	yes	down	-	2.3107	2.1061	0.9222	0.003645	0.192	SP	Hex1Cer	Simple Glc series	糖基神经酰胺
110d	TG(18:1/18:1/20:4)	metab_621	yes	up	C00422	1.0831	0.9612	1.0147	0.008817	0.2137	GL	TG	triglyceride	甘油三酯
110d	DG(34:1/16:0)	metab_632	yes	up	-	1.3347	1.1706	1.0292	0.01162	0.221	GL	DG	diglyceride	甘油二酯
110d	PE(14:1e/20:4)	metab_641	yes	down	-	1.214	1.0779	0.9692	0.04605	0.2763	GP	PE	phosphatidylethanolamine	磷脂酰乙醇胺
110d	TG(22:5/18:2/22:6)	metab_651	yes	up	-	2.0745	1.8305	1.083	0.01358	0.221	GL	TG	triglyceride	甘油三酯
110d	TG(18:3e/18:1/18:2)	metab_655	yes	down	-	1.2936	1.1381	0.976	0.004338	0.192	GL	TG	triglyceride	甘油三酯
110d	DG(18:1/22:5)	metab_658	yes	up	-	2.0322	1.8145	1.0708	0.001109	0.1512	GL	DG	diglyceride	甘油二酯
110d	MePC(10:1e/20:4)	metab_662	yes	down	-	1.3848	1.2116	0.9645	0.02037	0.254	GP	MePC	Methyl phosphatidylcholine	甲基磷脂酰胆碱
110d	SM(t18:1/20:2)	metab_678	yes	down	-	1.5355	1.3578	0.9621	0.0254	0.254	SP	SM	sphingomyelin	鞘磷脂
110d	PE(6:0/22:5)	metab_679	yes	up	-	2.0053	1.9563	1.11	0.04049	0.2741	GP	PE	phosphatidylethanolamine	磷脂酰乙醇胺
110d	TG(18:0e/16:0/17:0)	metab_683	yes	up	-	1.3446	1.1762	1.0228	0.01349	0.221	GL	TG	triglyceride	甘油三酯
110d	Hex1Cer(d18:1/24:2)	metab_684	yes	down	-	2.0631	1.7943	0.9178	0.03424	0.2699	SP	Hex1Cer	Simple Glc series	糖基神经酰胺
110d	PC(8:0e/12:3)	metab_732	yes	down	-	1.0418	0.9278	0.9835	0.01552	0.221	GP	PC	phosphatidylcholine	磷脂酰胆碱
110d	TG(17:0/18:1/18:3)	metab_745	yes	up	-	1.0532	0.9345	1.0206	0.03418	0.2699	GL	TG	triglyceride	甘油三酯
110d	DG(35:1/18:1)	metab_748	yes	up	-	1.1633	1.0937	1.0224	0.02889	0.2572	GL	DG	diglyceride	甘油二酯
110d	DG(35:1/20:3)	metab_749	yes	up	-	1.2207	1.0862	1.0229	0.01774	0.2384	GL	DG	diglyceride	甘油二酯
110d	Cer(d18:0/22:0+O)	metab_754	yes	down	-	2.6121	2.3358	0.9036	0.0002114	0.1059	SP	Cer	Ceramides	神经酰胺
110d	PE(30:1/16:1)	metab_759	yes	up	-	2.4619	2.1674	1.1285	0.02931	0.2572	GP	PE	phosphatidylethanolamine	磷脂酰乙醇胺
110d	PE(38:0/12:4)	metab_762	yes	up	-	3.0527	2.6543	1.1757	0.0008474	0.1512	GP	PE	phosphatidylethanolamine	磷脂酰乙醇胺
110d	Cer(t18:0/22:2)	metab_769	yes	down	-	1.2813	1.127	0.9754	0.007444	0.2137	SP	Cer	Ceramides	神经酰胺
110d	DG(14:0e/16:0)	metab_811	yes	up	-	1.282	1.1336	1.022	0.007834	0.2137	GL	DG	diglyceride	甘油二酯
110d	TG(18:0e/18:2/19:0)	metab_816	yes	down	-	2.0687	1.8559	0.9254	0.0213	0.254	GL	TG	triglyceride	甘油三酯
110d	PE(18:3/22:6)	metab_829	yes	down	-	1.1214	0.9922	0.9731	0.04385	0.2741	GP	PE	phosphatidylethanolamine	磷脂酰乙醇胺
110d	DG(12:0e/16:0)	metab_838	yes	up	-	1.4083	1.2503	1.0311	0.017	0.2317	GL	DG	diglyceride	甘油二酯
110d	PMe(18:0/16:0)	metab_848	yes	up	-	1.0882	1.0604	1.0224	0.03012	0.2572	GP	PMe	phosphatidylmethanol	磷脂酰甲醇
110d	DG(37:1/18:1)	metab_859	yes	up	-	1.2689	1.1903	1.0256	0.02069	0.254	GL	DG	diglyceride	甘油二酯
110d	PG(10:1e/22:6)	metab_861	yes	down	-	1.6452	1.4535	0.962	0.0005188	0.1512	GP	PG	phosphatidylglycerol	磷脂酰甘油
110d	TG(19:0/18:1/18:3)	metab_867	yes	up	-	1.7741	1.5548	1.0564	0.01534	0.221	GL	TG	triglyceride	甘油三酯
110d	PE(26:1/18:2)	metab_869	yes	up	-	1.8619	1.6459	1.0609	0.008881	0.2137	GP	PE	phosphatidylethanolamine	磷脂酰乙醇胺
110d	PEt(18:0/15:0)	metab_886	yes	up	-	1.0882	1.0604	1.0224	0.03012	0.2572	GP	PEt	phosphatidylethanol	磷脂酰乙醇
110d	PE(33:1/15:0)	metab_887	yes	up	-	1.2367	1.1	1.0222	0.01397	0.221	GP	PE	phosphatidylethanolamine	磷脂酰乙醇胺
110d	DG(6:0/11:4)	metab_911	yes	up	-	1.6999	1.5775	1.0609	0.04511	0.2741	GL	DG	diglyceride	甘油二酯
110d	ZyE(0:0)	metab_915	yes	up	-	1.9619	1.7999	1.0767	0.04441	0.2741	ST	ZyE	Zymosterol Ester	酵母甾醇
110d	PG(18:0/18:0)	metab_922	yes	down	C00344	1.2067	1.088	0.982	0.01005	0.2178	GP	PG	phosphatidylglycerol	磷脂酰甘油
110d	LPG(16:1e)	metab_931	yes	down	-	2.3701	2.0582	0.8849	0.01077	0.2193	GP	LPG	lysophosphatidylglycerol	溶血磷脂酰甘油
110d	TG(18:1/11:2/20:3)	metab_938	yes	up	-	2.1719	1.9832	1.1256	0.03675	0.2741	GL	TG	triglyceride	甘油三酯
110d	PC(11:0/20:4)	metab_944	yes	up	-	2.4962	2.2614	1.1287	0.006508	0.2137	GP	PC	phosphatidylcholine	磷脂酰胆碱
110d	TG(18:2/11:2/14:4)	metab_952	yes	down	-	1.3255	1.1757	0.9762	0.004427	0.192	GL	TG	triglyceride	甘油三酯
110d	DG(18:2e/10:0)	metab_959	yes	up	-	1.4348	1.41	1.0359	0.02003	0.254	GL	DG	diglyceride	甘油二酯
110d	PE(30:0/20:3)	metab_967	yes	up	-	1.4105	1.297	1.0342	0.04367	0.2741	GP	PE	phosphatidylethanolamine	磷脂酰乙醇胺
110d	TG(16:0/11:1/18:2)	metab_969	yes	up	-	1.1256	1.0008	1.0178	0.02563	0.254	GL	TG	triglyceride	甘油三酯
110d	BiotinylPE(13:0/18:1)	metab_973	yes	down	-	1.0814	1.1698	0.9772	0.03662	0.2741	GP	BiotinylPE	glycerophosphoethanolamine-N-(biotinyl)	甘油磷酰乙醇胺-N-（生物素）
110d	DG(6:0/12:3)	metab_981	yes	up	-	2.7269	2.3764	1.1842	0.01028	0.2179	GL	DG	diglyceride	甘油二酯
110d	DG(20:4e/18:0)	metab_994	yes	up	-	1.4548	1.3171	1.0433	0.03731	0.2741	GL	DG	diglyceride	甘油二酯
110d	DG(35:1/18:3)	metab_1000	yes	up	-	2.3816	2.2925	1.1039	0.01532	0.221	GL	DG	diglyceride	甘油二酯
110d	PC(8:0e/10:2)	metab_1013	yes	down	-	1.2231	1.125	0.9721	0.04351	0.2741	GP	PC	phosphatidylcholine	磷脂酰胆碱
110d	PC(15:0/10:0)	metab_1016	yes	up	-	2.14	1.8817	1.1099	0.04	0.2741	GP	PC	phosphatidylcholine	磷脂酰胆碱
110d	PC(18:3e/24:2)	metab_1025	yes	down	-	1.6627	1.4777	0.944	0.02281	0.254	GP	PC	phosphatidylcholine	磷脂酰胆碱
110d	PE(18:1p/18:0)	metab_1032	yes	down	-	1.7396	1.5678	0.956	0.00916	0.2137	GP	PE	phosphatidylethanolamine	磷脂酰乙醇胺
110d	PE(14:1e/22:6)	metab_1036	yes	up	-	1.8906	1.6422	1.0791	0.02729	0.254	GP	PE	phosphatidylethanolamine	磷脂酰乙醇胺
110d	TG(6:0/10:1/11:1)	metab_1060	yes	up	-	1.1429	1.0411	1.0252	0.04326	0.2741	GL	TG	triglyceride	甘油三酯
110d	TG(12:1e/10:2/10:2)	metab_1063	yes	down	-	1.4141	1.218	0.9589	0.04753	0.279	GL	TG	triglyceride	甘油三酯
110d	TG(18:2e/8:0/8:0)	metab_1065	yes	up	-	2.1198	1.8661	1.084	0.0027	0.1717	GL	TG	triglyceride	甘油三酯
110d	TG(22:4/11:3/14:3)	metab_1092	yes	down	-	1.0493	0.9238	0.9804	0.04568	0.2758	GL	TG	triglyceride	甘油三酯
110d	TG(16:0e/16:1/19:1)	metab_1104	yes	up	-	1.8846	1.6419	1.0525	0.02656	0.254	GL	TG	triglyceride	甘油三酯
110d	TG(18:0/18:2/21:0)	metab_1124	yes	up	-	1.4509	1.3208	1.0326	0.007251	0.2137	GL	TG	triglyceride	甘油三酯
110d	TG(18:2e/18:1/21:1)	metab_1126	yes	up	-	1.5783	1.4918	1.0417	0.01942	0.2504	GL	TG	triglyceride	甘油三酯
130d	Lipid	Metab ID	Significant	Regulate	Compound ID	VIP_pred_OPLS-DA	VIP_PLS-DA	FC(F_130d/S_130d)	P_value	FDR	Category	Class	Class name	脂质中文名称
130d	PC(16:0/16:1)	metab_1162	yes	up	-	1.234	1.2008	1.0193	0.03757	0.3338	GP	PC	phosphatidylcholine	磷脂酰胆碱
130d	MLCL(14:3/20:4/22:6)	metab_1202	yes	down	-	1.7688	1.7568	0.9568	0.01401	0.1784	GP	MLCL	Monolysocardiolipin	单溶心磷脂
130d	PE(36:1/18:1)	metab_1217	yes	down	-	2.4333	2.4229	0.9097	0.01599	0.2003	GP	PE	phosphatidylethanolamine	磷脂酰乙醇胺
130d	PC(30:1/22:6)	metab_1219	yes	down	-	2.9969	2.9483	0.9042	0.0003232	0.01235	GP	PC	phosphatidylcholine	磷脂酰胆碱
130d	Hex3Cer(m21:1/20:4)	metab_1220	yes	down	-	3.1272	3.0621	0.8762	0.001001	0.03065	SP	Hex3Cer	Simple Glc series	糖基神经酰胺
130d	PI(17:0/20:4)	metab_1242	yes	down	-	1.5148	1.4417	0.9723	0.007511	0.1148	GP	PI	phosphatidylinositol	磷脂酰肌醇
130d	Hex3Cer(m21:1/18:1)	metab_1262	yes	down	-	2.9805	2.9152	0.9005	0.0002228	0.01223	SP	Hex3Cer	Simple Glc series	糖基神经酰胺
130d	dMePE(32:1/20:4)	metab_1275	yes	down	-	2.7256	2.6862	0.918	0.0007477	0.02597	GP	dMePE	dimethylphosphatidylethanolamine	二甲基磷脂酰乙醇胺
130d	dMePE(30:1/18:1)	metab_1280	yes	down	-	2.9104	2.8461	0.9136	0.000262	0.01223	GP	dMePE	dimethylphosphatidylethanolamine	二甲基磷脂酰乙醇胺
130d	PS(20:3e/22:5)	metab_1284	yes	up	-	1.2067	1.1902	1.0185	0.02739	0.2718	GP	PS	phosphatidylserine	磷脂酰丝氨酸
130d	LPE(22:6)	metab_1286	yes	down	-	1.6954	1.672	0.9659	0.006299	0.1046	GP	LPE	lysophosphatidylethanolamine	溶血磷脂酰乙醇胺
130d	dMePE(34:1/20:4)	metab_1291	yes	down	-	2.2345	2.2749	0.9153	0.04537	0.3688	GP	dMePE	dimethylphosphatidylethanolamine	二甲基磷脂酰乙醇胺
130d	PC(32:1/22:4)	metab_1299	yes	down	-	2.5063	2.4844	0.9297	0.0001178	0.01157	GP	PC	phosphatidylcholine	磷脂酰胆碱
130d	PI(18:0/20:3)	metab_1305	yes	up	-	1.0487	1.0053	1.013	0.0176	0.2069	GP	PI	phosphatidylinositol	磷脂酰肌醇
130d	dMePE(30:1/22:6)	metab_1315	yes	down	-	2.9947	2.9461	0.9043	0.0003226	0.01235	GP	dMePE	dimethylphosphatidylethanolamine	二甲基磷脂酰乙醇胺
130d	PC(32:1/20:4)	metab_1322	yes	down	-	2.7256	2.6862	0.918	0.0007477	0.02597	GP	PC	phosphatidylcholine	磷脂酰胆碱
130d	PS(32:1/22:6)	metab_1345	yes	down	-	2.964	2.9201	0.8982	0.0001637	0.01223	GP	PS	phosphatidylserine	磷脂酰丝氨酸
130d	PE(32:0/22:4)	metab_1346	yes	down	-	2.7105	2.6311	0.9052	0.003791	0.0724	GP	PE	phosphatidylethanolamine	磷脂酰乙醇胺
130d	PC(30:1/20:4)	metab_1350	yes	down	-	2.9565	2.9047	0.9067	0.000124	0.01157	GP	PC	phosphatidylcholine	磷脂酰胆碱
130d	LPE(18:1)	metab_1370	yes	down	-	2.2417	2.1783	0.9485	0.001003	0.03065	GP	LPE	lysophosphatidylethanolamine	溶血磷脂酰乙醇胺
130d	Hex3Cer(m21:1/22:6)	metab_1377	yes	down	-	3.1538	3.0822	0.874	0.002288	0.05615	SP	Hex3Cer	Simple Glc series	糖基神经酰胺
130d	PC(34:1/18:1)	metab_1393	yes	down	-	2.4386	2.4548	0.8998	0.03267	0.3033	GP	PC	phosphatidylcholine	磷脂酰胆碱
130d	DLCL(22:0/16:0)	metab_1404	yes	down	-	2.3048	2.2418	0.9377	0.00354	0.0694	GP	DLCL	dilysocardiolipin	双溶血心磷脂
130d	LPI(18:0)	metab_1417	yes	down	-	1.7688	1.7568	0.9568	0.01401	0.1784	GP	LPI	lysophosphatidylinositol	溶血磷脂酰肌醇
130d	dMePE(32:1/22:6)	metab_1421	yes	down	-	2.7472	2.7032	0.9157	0.0008862	0.02944	GP	dMePE	dimethylphosphatidylethanolamine	二甲基磷脂酰乙醇胺
130d	dMePE(34:1/18:1)	metab_1431	yes	down	-	2.4329	2.4253	0.9088	0.01749	0.2069	GP	dMePE	dimethylphosphatidylethanolamine	二甲基磷脂酰乙醇胺
130d	PS(32:1/20:3)	metab_1436	yes	down	-	2.9376	2.8823	0.9062	0.000244	0.01223	GP	PS	phosphatidylserine	磷脂酰丝氨酸
130d	PE(16:0/16:0)	metab_1437	yes	down	C00350	3.6241	3.6302	0.8114	0.001465	0.03997	GP	PE	phosphatidylethanolamine	磷脂酰乙醇胺
130d	dMePE(32:1/22:4)	metab_1439	yes	down	-	2.5069	2.4865	0.9294	0.0001363	0.01157	GP	dMePE	dimethylphosphatidylethanolamine	二甲基磷脂酰乙醇胺
130d	Hex1Cer(d18:0/22:4)	metab_1447	yes	down	-	1.0292	1.0299	0.9896	0.002461	0.05697	SP	Hex1Cer	Simple Glc series	糖基神经酰胺
130d	PC(30:0/20:4)	metab_1448	yes	down	-	3.1415	3.122	0.8786	0.0002153	0.01223	GP	PC	phosphatidylcholine	磷脂酰胆碱
130d	PC(16:0/20:3)	metab_1461	yes	up	C00157	1.7463	1.7036	1.0357	0.01236	0.1652	GP	PC	phosphatidylcholine	磷脂酰胆碱
130d	PE(17:0/20:4)	metab_1464	yes	down	-	1.4494	1.4165	0.9767	0.002629	0.05739	GP	PE	phosphatidylethanolamine	磷脂酰乙醇胺
130d	PC(30:1/18:1)	metab_1473	yes	down	-	2.8782	2.8251	0.915	0.0002722	0.01223	GP	PC	phosphatidylcholine	磷脂酰胆碱
130d	CL(24:0/18:1/18:1/20:4)	metab_1510	yes	down	-	1.0341	1.0363	0.9834	0.02473	0.2486	GP	CL	Cardiolipin	心磷脂
130d	PC(30:1/18:2)	metab_1513	yes	down	-	3.4249	3.3329	0.8688	7.674e-06	0.003041	GP	PC	phosphatidylcholine	磷脂酰胆碱
130d	MGDG(20:4/24:7)	metab_1517	yes	up	-	1.1041	1.0792	1.0157	0.01978	0.2137	GL	MGDG	Monogalactosyldiacylglycerol	单半乳糖二酰甘油酯
130d	Hex2Cer(d14:2/18:2)	metab_1519	yes	down	-	1.2619	1.1931	0.9775	0.03078	0.294	SP	Hex2Cer	Simple Glc series	糖基神经酰胺
130d	PC(30:0/22:4)	metab_1538	yes	down	-	2.8079	2.731	0.8954	0.007307	0.1139	GP	PC	phosphatidylcholine	磷脂酰胆碱
130d	SM(d18:1/17:0)	metab_1547	yes	down	-	1.1048	1.066	0.9839	0.01707	0.2069	SP	SM	sphingomyelin	鞘磷脂
130d	Hex3Cer(d23:1/20:4)	metab_1558	yes	down	-	2.9264	2.9007	0.9075	0.000108	0.01157	SP	Hex3Cer	Simple Glc series	糖基神经酰胺
130d	CL(18:2/18:0/20:0/20:4)	metab_1563	yes	down	-	1.5092	1.5299	0.9724	0.002202	0.05609	GP	CL	Cardiolipin	心磷脂
130d	Cer(t18:0/24:3)	metab_1581	yes	down	-	1.909	1.8765	0.9389	0.04982	0.3983	SP	Cer	Ceramides	神经酰胺
130d	dMePE(30:1/22:4)	metab_1584	yes	down	-	3.0143	2.9831	0.902	1.194e-05	0.003041	GP	dMePE	dimethylphosphatidylethanolamine	二甲基磷脂酰乙醇胺
130d	PE(36:1/22:4)	metab_1605	yes	down	-	2.3942	2.3391	0.9179	0.007017	0.1126	GP	PE	phosphatidylethanolamine	磷脂酰乙醇胺
130d	PC(30:1/22:4)	metab_1606	yes	down	-	3.0143	2.9831	0.902	1.194e-05	0.003041	GP	PC	phosphatidylcholine	磷脂酰胆碱
130d	PEt(20:1e/18:0)	metab_1608	yes	down	-	1.6537	1.6917	0.9551	0.03806	0.3342	GP	PEt	phosphatidylethanol	磷脂酰乙醇
130d	Hex1Cer(d15:0/20:4)	metab_1609	yes	down	-	1.4494	1.4165	0.9767	0.002629	0.05739	SP	Hex1Cer	Simple Glc series	糖基神经酰胺
130d	SM(d18:1/18:0)	metab_1626	yes	down	C00550	1.0245	1.0225	0.99	0.003543	0.0694	SP	SM	sphingomyelin	鞘磷脂
130d	OAHFA(22:4/24:6)	metab_1627	yes	up	-	1.449	1.4528	1.0381	0.04121	0.3498	FA	OAHFA	OAcyl-(gamma-hydroxy)FA	（O-酰基）-1-羟基脂肪酸
130d	dMePE(30:0/22:4)	metab_1633	yes	down	-	2.2873	2.1932	0.9184	0.04413	0.3625	GP	dMePE	dimethylphosphatidylethanolamine	二甲基磷脂酰乙醇胺
130d	SM(d18:1/24:2)	metab_1635	yes	down	-	1.1115	1.0669	0.985	0.04252	0.3537	SP	SM	sphingomyelin	鞘磷脂
130d	OAHFA(22:4/22:3)	metab_1647	yes	up	-	1.436	1.4468	1.0364	0.03913	0.3359	FA	OAHFA	OAcyl-(gamma-hydroxy)FA	（O-酰基）-1-羟基脂肪酸
130d	FA(22:4)	metab_1652	yes	up	-	1.042	1.0462	1.0131	0.01912	0.2137	FA	FA	fatty acid	游离脂肪酸
130d	PS(11:0/16:0)	metab_1653	yes	down	-	1.8748	1.7619	0.9547	0.009349	0.1323	GP	PS	phosphatidylserine	磷脂酰丝氨酸
130d	PI(18:2/18:2)	metab_1658	yes	down	-	1.9696	1.8697	0.9394	0.02807	0.2749	GP	PI	phosphatidylinositol	磷脂酰肌醇
130d	Hex3Cer(d21:1/20:4)	metab_1659	yes	down	-	3.0684	3.0579	0.8618	0.004135	0.07706	SP	Hex3Cer	Simple Glc series	糖基神经酰胺
130d	GM2(d16:2/20:4)	metab_1663	yes	down	-	2.4024	2.3978	0.8943	0.03865	0.3355	SP	GM2	Gangliosides	神经节苷脂
130d	PE(17:1/20:4)	metab_1664	yes	down	-	2.0673	1.9033	0.9355	0.03572	0.3211	GP	PE	phosphatidylethanolamine	磷脂酰乙醇胺
130d	PE(32:1/22:4)	metab_1694	yes	down	-	2.9651	2.9194	0.9046	3.13e-05	0.004783	GP	PE	phosphatidylethanolamine	磷脂酰乙醇胺
130d	Hex1Cer(d16:0/20:3)	metab_1719	yes	up	-	1.1586	1.131	1.0156	0.008073	0.1164	SP	Hex1Cer	Simple Glc series	糖基神经酰胺
130d	LPE(22:4)	metab_1744	yes	down	-	2.0299	2.0035	0.9536	0.001206	0.03543	GP	LPE	lysophosphatidylethanolamine	溶血磷脂酰乙醇胺
130d	PS(20:5/18:2)	metab_1757	yes	up	-	1.2688	1.2779	1.027	0.02272	0.2378	GP	PS	phosphatidylserine	磷脂酰丝氨酸
130d	dMePE(32:1/18:1)	metab_1763	yes	down	-	2.5992	2.5764	0.9171	0.00465	0.08074	GP	dMePE	dimethylphosphatidylethanolamine	二甲基磷脂酰乙醇胺
130d	Hex1Cer(d16:0/20:5)	metab_1782	yes	up	-	1.799	1.822	1.0494	0.01993	0.2137	SP	Hex1Cer	Simple Glc series	糖基神经酰胺
130d	CL(21:0/22:5/18:0/18:1)	metab_1784	yes	down	-	1.2746	1.3731	0.9772	0.01976	0.2137	GP	CL	Cardiolipin	心磷脂
130d	PC(32:1/18:2)	metab_1798	yes	down	-	2.9805	2.9274	0.9062	1.675e-05	0.0032	GP	PC	phosphatidylcholine	磷脂酰胆碱
130d	Hex2Cer(d13:0/18:0)	metab_1801	yes	down	-	2.5618	2.4477	0.8998	0.01677	0.2066	SP	Hex2Cer	Simple Glc series	糖基神经酰胺
130d	PE(18:2e/22:5)	metab_1803	yes	down	-	1.2763	1.3743	0.9772	0.01926	0.2137	GP	PE	phosphatidylethanolamine	磷脂酰乙醇胺
130d	CL(22:2/18:0/20:4/20:4)	metab_1807	yes	down	-	3.1685	2.9894	0.8675	0.007073	0.1126	GP	CL	Cardiolipin	心磷脂
130d	PE(20:3/18:2)	metab_1817	yes	down	-	2.7797	2.6271	0.9128	0.003013	0.06395	GP	PE	phosphatidylethanolamine	磷脂酰乙醇胺
130d	PEt(20:5/24:2)	metab_1821	yes	up	-	1.625	1.5343	1.0353	0.04259	0.3537	GP	PEt	phosphatidylethanol	磷脂酰乙醇
130d	PC(32:1/18:1)	metab_1827	yes	down	-	2.6214	2.5861	0.9203	0.002352	0.05615	GP	PC	phosphatidylcholine	磷脂酰胆碱
130d	PS(11:0/18:0)	metab_1832	yes	down	-	2.4975	2.4413	0.9049	0.004257	0.07744	GP	PS	phosphatidylserine	磷脂酰丝氨酸
130d	GD2(m20:1/22:4)	metab_1841	yes	down	-	2.1844	2.0432	0.9366	0.01067	0.1483	SP	GD2	Gangliosides	神经节苷脂
130d	dMePE(16:1e/16:0)	metab_1849	yes	down	-	3.4308	3.3375	0.8597	0.0002134	0.01223	GP	dMePE	dimethylphosphatidylethanolamine	二甲基磷脂酰乙醇胺
130d	PE(18:0/22:3)	metab_1854	yes	up	-	2.6811	2.6049	1.121	0.02404	0.2449	GP	PE	phosphatidylethanolamine	磷脂酰乙醇胺
130d	PE(16:1/18:1)	metab_1855	yes	down	C00350	3.035	2.9751	0.8737	0.003356	0.0693	GP	PE	phosphatidylethanolamine	磷脂酰乙醇胺
130d	dMePE(32:1/18:2)	metab_1856	yes	down	-	2.8434	2.8672	0.9054	0.0002503	0.01223	GP	dMePE	dimethylphosphatidylethanolamine	二甲基磷脂酰乙醇胺
130d	PE(20:1/18:2)	metab_1859	yes	up	-	1.2088	1.1778	1.0164	0.005087	0.08637	GP	PE	phosphatidylethanolamine	磷脂酰乙醇胺
130d	PMe(16:0/18:2)	metab_1865	yes	down	-	3.4908	3.522	0.8544	0.0002892	0.01227	GP	PMe	phosphatidylmethanol	磷脂酰甲醇
130d	Hex1Cer(d20:2/18:1)	metab_1869	yes	up	-	2.6811	2.6049	1.121	0.02404	0.2449	SP	Hex1Cer	Simple Glc series	糖基神经酰胺
130d	PC(32:1/22:6)	metab_1876	yes	down	-	2.5199	2.4826	0.9255	0.00197	0.05189	GP	PC	phosphatidylcholine	磷脂酰胆碱
130d	PE(16:0/11:3)	metab_1877	yes	down	-	2.6445	2.6906	0.8682	0.03013	0.2913	GP	PE	phosphatidylethanolamine	磷脂酰乙醇胺
130d	PC(34:1/18:2)	metab_1884	yes	down	-	3.0253	2.857	0.877	0.007962	0.1164	GP	PC	phosphatidylcholine	磷脂酰胆碱
130d	CL(23:0/16:0/18:0/22:4)	metab_1889	yes	up	-	1.2142	1.1889	1.0179	0.01827	0.2115	GP	CL	Cardiolipin	心磷脂
130d	SM(d20:0/18:1)	metab_14	yes	up	-	1.0157	1.001	1.0113	0.03886	0.5506	SP	SM	sphingomyelin	鞘磷脂
130d	TG(20:1/18:1/18:2)	metab_33	yes	down	-	1.061	1.0372	0.9874	0.03638	0.5506	GL	TG	triglyceride	甘油三酯
130d	DG(18:2/18:2)	metab_58	yes	down	C00165	1.3506	1.3169	0.9826	0.009193	0.2579	GL	DG	diglyceride	甘油二酯
130d	TG(18:0/18:1/22:4)	metab_61	yes	up	-	1.1531	1.137	1.0149	0.03939	0.5506	GL	TG	triglyceride	甘油三酯
130d	PC(18:1/18:1)	metab_70	yes	down	C00157	1.4911	1.4636	0.9737	0.04916	0.5971	GP	PC	phosphatidylcholine	磷脂酰胆碱
130d	PC(18:0/22:6)	metab_74	yes	up	-	1.2905	1.2572	1.0197	0.04098	0.5506	GP	PC	phosphatidylcholine	磷脂酰胆碱
130d	PE(18:0p/22:5)	metab_114	yes	up	-	1.2084	1.1879	1.0159	0.03176	0.5316	GP	PE	phosphatidylethanolamine	磷脂酰乙醇胺
130d	PE(8:1e/10:0)	metab_121	yes	down	-	2.2133	2.1594	0.9504	0.001734	0.1273	GP	PE	phosphatidylethanolamine	磷脂酰乙醇胺
130d	PC(20:4/20:4)	metab_133	yes	up	C00157	1.0541	1.0414	1.0129	0.03858	0.5506	GP	PC	phosphatidylcholine	磷脂酰胆碱
130d	PC(14:0/20:4)	metab_160	yes	up	C00157	1.2985	1.2727	1.0179	0.01925	0.3747	GP	PC	phosphatidylcholine	磷脂酰胆碱
130d	PC(9:0/12:4)	metab_188	yes	down	-	1.6625	1.6165	0.973	0.006653	0.2351	GP	PC	phosphatidylcholine	磷脂酰胆碱
130d	LPC(22:5)	metab_198	yes	down	C04230	1.5063	1.4653	0.9745	0.01446	0.3496	GP	LPC	lysophosphatidylcholine	溶血磷脂酰胆碱
130d	PC(8:0/11:2)	metab_219	yes	down	-	1.6868	1.661	0.963	0.0438	0.5804	GP	PC	phosphatidylcholine	磷脂酰胆碱
130d	PE(33:1/22:6)	metab_235	yes	down	-	2.5887	2.5225	0.9371	0.001669	0.1273	GP	PE	phosphatidylethanolamine	磷脂酰乙醇胺
130d	TG(18:1/18:2/22:1)	metab_237	yes	up	-	1.3519	1.328	1.0211	0.02422	0.4278	GL	TG	triglyceride	甘油三酯
130d	TG(18:0/18:0/22:6)	metab_243	yes	up	-	1.5999	1.5593	1.0329	0.04521	0.5909	GL	TG	triglyceride	甘油三酯
130d	MePC(6:0/14:3)	metab_245	yes	down	-	1.4055	1.3723	0.9785	0.004937	0.2329	GP	MePC	Methyl phosphatidylcholine	甲基磷脂酰胆碱
130d	MePC(6:0/14:2)	metab_259	yes	down	-	1.7853	1.7557	0.9579	0.03133	0.5316	GP	MePC	Methyl phosphatidylcholine	甲基磷脂酰胆碱
130d	PC(17:0/20:4)	metab_272	yes	up	-	1.2133	1.1841	1.0153	0.004097	0.2193	GP	PC	phosphatidylcholine	磷脂酰胆碱
130d	MePC(16:0/18:1)	metab_310	yes	up	-	1.0747	1.0547	1.0132	0.03458	0.5506	GP	MePC	Methyl phosphatidylcholine	甲基磷脂酰胆碱
130d	PE(32:1/18:1)	metab_323	yes	down	-	3.7579	3.6607	0.8773	3.402e-05	0.008115	GP	PE	phosphatidylethanolamine	磷脂酰乙醇胺
130d	TG(18:3e/8:0/10:1)	metab_338	yes	down	-	1.1166	1.0905	0.9866	0.01605	0.3589	GL	TG	triglyceride	甘油三酯
130d	PE(8:1e/14:4)	metab_370	yes	down	-	2.1872	2.1177	0.9445	0.00596	0.2351	GP	PE	phosphatidylethanolamine	磷脂酰乙醇胺
130d	Cer(t18:0/16:0)	metab_371	yes	up	-	1.1715	1.1568	1.0143	0.0189	0.3747	SP	Cer	Ceramides	神经酰胺
130d	PE(32:1/22:6)	metab_373	yes	down	-	2.5389	2.4683	0.9293	0.005827	0.2351	GP	PE	phosphatidylethanolamine	磷脂酰乙醇胺
130d	TG(18:0/18:1/18:2)	metab_396	yes	down	C00422	1.2366	1.2055	0.987	0.004367	0.2193	GL	TG	triglyceride	甘油三酯
130d	PE(33:1/20:4)	metab_399	yes	down	-	3.1353	3.069	0.8914	0.004141	0.2193	GP	PE	phosphatidylethanolamine	磷脂酰乙醇胺
130d	TG(18:0/16:0/19:0)	metab_406	yes	down	-	2.3771	2.3339	0.9251	0.03288	0.5408	GL	TG	triglyceride	甘油三酯
130d	PG(8:0e/8:0)	metab_417	yes	down	-	1.0208	0.9975	0.9893	0.03786	0.5506	GP	PG	phosphatidylglycerol	磷脂酰甘油
130d	TG(18:3e/18:0/18:2)	metab_420	yes	down	-	1.2197	1.1901	0.9835	0.006162	0.2351	GL	TG	triglyceride	甘油三酯
130d	PC(9:0/20:4)	metab_433	yes	down	-	2.7945	2.733	0.897	0.007655	0.2476	GP	PC	phosphatidylcholine	磷脂酰胆碱
130d	PE(34:1/22:5)	metab_462	yes	down	-	2.7235	2.6523	0.9115	0.008489	0.2476	GP	PE	phosphatidylethanolamine	磷脂酰乙醇胺
130d	DG(6:0/9:0)	metab_466	yes	down	-	2.988	2.9114	0.9131	2.67e-06	0.001395	GL	DG	diglyceride	甘油二酯
130d	PE(10:0e/12:4)	metab_490	yes	down	-	3.156	3.0699	0.8818	0.007417	0.2476	GP	PE	phosphatidylethanolamine	磷脂酰乙醇胺
130d	PE(18:2/11:3)	metab_496	yes	down	-	2.218	2.1657	0.9419	0.005241	0.2329	GP	PE	phosphatidylethanolamine	磷脂酰乙醇胺
130d	PE(20:4/11:4)	metab_497	yes	down	-	2.7229	2.6521	0.911	0.002431	0.1657	GP	PE	phosphatidylethanolamine	磷脂酰乙醇胺
130d	PC(19:0/20:4)	metab_498	yes	up	-	1.6596	1.6285	1.0394	0.04587	0.5914	GP	PC	phosphatidylcholine	磷脂酰胆碱
130d	PE(10:0e/10:2)	metab_506	yes	down	-	2.3884	2.3146	0.9382	0.001173	0.1018	GP	PE	phosphatidylethanolamine	磷脂酰乙醇胺
130d	Cer(t18:0/22:1)	metab_507	yes	up	-	1.3905	1.3606	1.024	0.02179	0.4076	SP	Cer	Ceramides	神经酰胺
130d	PE(18:0e/23:0)	metab_512	yes	up	-	2.3862	2.3405	1.0877	0.03508	0.5506	GP	PE	phosphatidylethanolamine	磷脂酰乙醇胺
130d	TG(20:0e/18:1/18:2)	metab_518	yes	up	-	1.4281	1.3987	1.0298	0.04673	0.5944	GL	TG	triglyceride	甘油三酯
130d	PE(33:0/20:4)	metab_526	yes	down	-	2.9238	2.8528	0.8937	0.008222	0.2476	GP	PE	phosphatidylethanolamine	磷脂酰乙醇胺
130d	PE(18:2e/22:2)	metab_527	yes	up	-	2.0459	2.0058	1.0658	0.04786	0.5971	GP	PE	phosphatidylethanolamine	磷脂酰乙醇胺
130d	PC(18:4/16:0)	metab_547	yes	up	C00157	1.8099	1.7588	1.032	0.008565	0.2476	GP	PC	phosphatidylcholine	磷脂酰胆碱
130d	PE(14:0e/22:5)	metab_552	yes	down	-	2.2836	2.2311	0.9378	0.007863	0.2476	GP	PE	phosphatidylethanolamine	磷脂酰乙醇胺
130d	PC(22:1/18:2)	metab_554	yes	up	-	2.1491	2.0959	1.0647	0.01648	0.3589	GP	PC	phosphatidylcholine	磷脂酰胆碱
130d	PE(35:1/20:4)	metab_568	yes	down	-	3.1126	3.0221	0.8948	0.0003227	0.03849	GP	PE	phosphatidylethanolamine	磷脂酰乙醇胺
130d	PE(35:1/22:6)	metab_577	yes	down	-	2.8848	2.8034	0.8971	0.02409	0.4278	GP	PE	phosphatidylethanolamine	磷脂酰乙醇胺
130d	PC(11:0/22:5)	metab_590	yes	up	-	1.6124	1.5711	1.0331	0.02662	0.4617	GP	PC	phosphatidylcholine	磷脂酰胆碱
130d	AcCa(22:4)	metab_592	yes	up	-	1.5146	1.4843	1.0364	0.04064	0.5506	FA	AcCa	Acyl Carnitine	酰基肉碱
130d	PE(16:1/11:4)	metab_594	yes	down	-	4.0228	3.9086	0.8162	1.741e-05	0.005536	GP	PE	phosphatidylethanolamine	磷脂酰乙醇胺
130d	PE(34:0/20:4)	metab_598	yes	down	-	3.37	3.2672	0.8766	0.006448	0.2351	GP	PE	phosphatidylethanolamine	磷脂酰乙醇胺
130d	PE(8:1e/8:0)	metab_628	yes	down	-	3.6571	3.5663	0.8257	0.0005366	0.05688	GP	PE	phosphatidylethanolamine	磷脂酰乙醇胺
130d	TG(16:0/18:3/24:0)	metab_633	yes	down	-	1.9691	1.9222	0.9467	0.03709	0.5506	GL	TG	triglyceride	甘油三酯
130d	PC(10:0/18:2)	metab_635	yes	down	-	2.7228	2.6372	0.8958	0.01009	0.2674	GP	PC	phosphatidylcholine	磷脂酰胆碱
130d	PC(16:0/8:0)	metab_670	yes	down	-	4.519	4.3938	0.7849	2.925e-06	0.001395	GP	PC	phosphatidylcholine	磷脂酰胆碱
130d	TG(18:3/10:1/18:3)	metab_675	yes	down	-	1.9421	1.9002	0.9592	0.01087	0.2728	GL	TG	triglyceride	甘油三酯
130d	PC(14:1e/22:5)	metab_676	yes	down	-	1.9958	1.9466	0.9577	0.003469	0.217	GP	PC	phosphatidylcholine	磷脂酰胆碱
130d	PE(6:0/22:5)	metab_679	yes	down	-	2.7843	2.7047	0.876	0.01041	0.2684	GP	PE	phosphatidylethanolamine	磷脂酰乙醇胺
130d	CerG3GNAc2(t18:0/24:0)	metab_692	yes	down	-	1.7245	1.6863	0.9597	0.04014	0.5506	SP	CerG3GNAc2	Simple Glc series	糖基神经酰胺
130d	Hex1Cer(t18:0/13:0)	metab_730	yes	down	-	3.9767	3.8753	0.8298	0.0001955	0.03108	SP	Hex1Cer	Simple Glc series	糖基神经酰胺
130d	TG(16:0/17:1/18:1)	metab_773	yes	down	-	1.2581	1.2259	0.9848	0.00537	0.2329	GL	TG	triglyceride	甘油三酯
130d	PG(18:1/23:0)	metab_827	yes	down	-	2.1304	2.081	0.9425	0.003639	0.217	GP	PG	phosphatidylglycerol	磷脂酰甘油
130d	SM(t18:1/15:1)	metab_845	yes	down	-	2.7591	2.686	0.8923	0.009933	0.2674	SP	SM	sphingomyelin	鞘磷脂
130d	DG(35:0/19:0)	metab_894	yes	down	-	1.1611	1.1351	0.9855	0.0171	0.3589	GL	DG	diglyceride	甘油二酯
130d	PE(16:0e/22:2)	metab_895	yes	up	-	1.3834	1.3444	1.0216	0.01466	0.3496	GP	PE	phosphatidylethanolamine	磷脂酰乙醇胺
130d	ZyE(0:0)	metab_915	yes	down	-	3.2603	3.181	0.8891	0.0006122	0.05841	ST	ZyE	Zymosterol Ester	酵母甾醇
130d	PC(11:0/20:4)	metab_944	yes	down	-	3.3301	3.2443	0.8635	0.000306	0.03849	GP	PC	phosphatidylcholine	磷脂酰胆碱
130d	DG(6:0/12:3)	metab_981	yes	down	-	3.1491	3.0563	0.835	0.01998	0.3812	GL	DG	diglyceride	甘油二酯
130d	DG(16:0/10:4)	metab_982	yes	down	-	1.7911	1.7949	0.9445	0.04929	0.5971	GL	DG	diglyceride	甘油二酯
130d	PC(4:0/16:0)	metab_1014	yes	down	-	3.6515	3.5684	0.837	0.0001131	0.02159	GP	PC	phosphatidylcholine	磷脂酰胆碱
130d	PE(20:0e/20:0)	metab_1042	yes	down	-	2.3212	2.2531	0.9111	0.03948	0.5506	GP	PE	phosphatidylethanolamine	磷脂酰乙醇胺
130d	SM(d18:2/22:6)	metab_1053	yes	down	-	2.9272	2.8514	0.8939	0.01661	0.3589	SP	SM	sphingomyelin	鞘磷脂
130d	TG(19:1/18:0/18:1)	metab_1118	yes	down	-	1.8286	1.7825	0.9585	0.01828	0.371	GL	TG	triglyceride	甘油三酯
130d	TG(18:0/18:2/21:0)	metab_1124	yes	up	-	1.7342	1.6841	1.0346	0.01554	0.3589	GL	TG	triglyceride	甘油三酯
150d	Lipid	Metab ID	Significant	Regulate	Compound ID	VIP_pred_OPLS-DA	VIP_PLS-DA	FC(F_150d/S_150d)	P_value	FDR	Category	Class	Class name	脂质中文名称
150d	dMePE(16:0e/20:4)	metab_1147	yes	down	-	1.1795	0.9909	0.9759	0.03764	0.2034	GP	dMePE	dimethylphosphatidylethanolamine	二甲基磷脂酰乙醇胺
150d	PE(18:0e/20:4)	metab_1150	yes	down	-	1.1802	0.9915	0.9758	0.03754	0.2034	GP	PE	phosphatidylethanolamine	磷脂酰乙醇胺
150d	PE(18:0e/18:1)	metab_1154	yes	down	-	1.2716	1.0656	0.9706	0.0438	0.2108	GP	PE	phosphatidylethanolamine	磷脂酰乙醇胺
150d	PE(18:1/22:0)	metab_1156	yes	down	-	1.1304	1.0531	0.9741	0.04626	0.2108	GP	PE	phosphatidylethanolamine	磷脂酰乙醇胺
150d	PG(20:2/18:2)	metab_1160	yes	up	-	1.4273	1.2474	1.0365	0.01528	0.1461	GP	PG	phosphatidylglycerol	磷脂酰甘油
150d	PC(34:1/20:4)	metab_1165	yes	down	-	2.2355	2.0527	0.9023	0.02831	0.1855	GP	PC	phosphatidylcholine	磷脂酰胆碱
150d	PC(18:0/22:4)	metab_1170	yes	up	-	1.1414	0.95	1.0185	0.01201	0.1311	GP	PC	phosphatidylcholine	磷脂酰胆碱
150d	Hex1Cer(d22:0/18:0)	metab_1175	yes	down	-	2.5211	2.3741	0.9038	0.00367	0.1047	SP	Hex1Cer	Simple Glc series	糖基神经酰胺
150d	Hex1Cer(t18:1/24:0)	metab_1179	yes	down	-	1.8833	1.8149	0.9493	0.006134	0.1047	SP	Hex1Cer	Simple Glc series	糖基神经酰胺
150d	PE(36:1/20:4)	metab_1181	yes	down	-	2.2386	2.055	0.9022	0.02812	0.1855	GP	PE	phosphatidylethanolamine	磷脂酰乙醇胺
150d	SM(d18:1/24:1)	metab_1189	yes	down	-	1.1593	1.0083	0.9829	0.004677	0.1047	SP	SM	sphingomyelin	鞘磷脂
150d	PS(24:2/18:2)	metab_1195	yes	down	-	1.3978	1.4889	0.9645	0.006829	0.1047	GP	PS	phosphatidylserine	磷脂酰丝氨酸
150d	MLCL(14:3/20:4/22:6)	metab_1202	yes	down	-	1.6743	1.4417	0.948	0.02082	0.1725	GP	MLCL	Monolysocardiolipin	单溶心磷脂
150d	PE(16:1e/22:4)	metab_1212	yes	up	-	1.2586	1.1558	1.0183	0.002048	0.1047	GP	PE	phosphatidylethanolamine	磷脂酰乙醇胺
150d	Hex3Cer(m21:1/20:4)	metab_1220	yes	down	-	2.3628	2.1182	0.8818	0.02767	0.1855	SP	Hex3Cer	Simple Glc series	糖基神经酰胺
150d	PE(18:1/24:0)	metab_1228	yes	down	-	1.8867	1.6958	0.9417	0.002755	0.1047	GP	PE	phosphatidylethanolamine	磷脂酰乙醇胺
150d	PE(22:0/18:2)	metab_1230	yes	down	-	1.2168	1.4171	0.9749	0.006618	0.1047	GP	PE	phosphatidylethanolamine	磷脂酰乙醇胺
150d	PG(18:2/18:2)	metab_1240	yes	up	-	1.3458	1.1264	1.0324	0.04506	0.2108	GP	PG	phosphatidylglycerol	磷脂酰甘油
150d	PC(20:1/21:1)	metab_1241	yes	down	-	1.8011	1.8236	0.9508	0.0113	0.1289	GP	PC	phosphatidylcholine	磷脂酰胆碱
150d	PG(18:1/18:2)	metab_1243	yes	up	-	1.7353	1.4574	1.0464	0.008919	0.1155	GP	PG	phosphatidylglycerol	磷脂酰甘油
150d	Hex1Cer(m22:0/18:1)	metab_1249	yes	down	-	1.8342	1.7508	0.9516	0.00545	0.1047	SP	Hex1Cer	Simple Glc series	糖基神经酰胺
150d	PE(18:1e/20:1)	metab_1253	yes	down	-	1.9424	1.8936	0.9415	0.009518	0.1171	GP	PE	phosphatidylethanolamine	磷脂酰乙醇胺
150d	PE(18:1e/20:4)	metab_1254	yes	down	-	1.1403	0.9672	0.9848	0.005267	0.1047	GP	PE	phosphatidylethanolamine	磷脂酰乙醇胺
150d	MGDG(20:4/24:3)	metab_1255	yes	up	-	1.1001	0.9145	1.018	0.01406	0.1451	GL	MGDG	Monogalactosyldiacylglycerol	单半乳糖二酰甘油酯
150d	SM(d18:1/14:0)	metab_1257	yes	down	-	1.0832	0.9148	0.979	0.01564	0.1461	SP	SM	sphingomyelin	鞘磷脂
150d	PE(16:1e/19:1)	metab_1261	yes	down	-	1.0234	0.8856	0.9868	0.0006024	0.1047	GP	PE	phosphatidylethanolamine	磷脂酰乙醇胺
150d	PC(16:0e/20:4)	metab_1267	yes	down	-	1.2738	1.0674	0.9764	0.02745	0.1855	GP	PC	phosphatidylcholine	磷脂酰胆碱
150d	MGDG(20:3e/18:2)	metab_1274	yes	down	-	1.1596	1.0241	0.976	0.03457	0.2027	GL	MGDG	Monogalactosyldiacylglycerol	单半乳糖二酰甘油酯
150d	dMePE(32:1/20:4)	metab_1275	yes	down	-	2.3053	2.0784	0.9048	0.02446	0.178	GP	dMePE	dimethylphosphatidylethanolamine	二甲基磷脂酰乙醇胺
150d	PC(16:0e/18:2)	metab_1277	yes	down	-	1.142	1.0453	0.9779	0.02795	0.1855	GP	PC	phosphatidylcholine	磷脂酰胆碱
150d	MGDG(20:4/22:3)	metab_1278	yes	up	-	1.3671	1.1904	1.0243	0.003761	0.1047	GL	MGDG	Monogalactosyldiacylglycerol	单半乳糖二酰甘油酯
150d	dMePE(30:1/18:1)	metab_1280	yes	down	-	1.9391	1.8271	0.9266	0.04624	0.2108	GP	dMePE	dimethylphosphatidylethanolamine	二甲基磷脂酰乙醇胺
150d	LPE(17:0)	metab_1283	yes	down	-	1.6498	1.4086	0.9576	0.001481	0.1047	GP	LPE	lysophosphatidylethanolamine	溶血磷脂酰乙醇胺
150d	Hex1Cer(d20:0/18:2)	metab_1288	yes	down	-	1.2251	1.4289	0.9746	0.006618	0.1047	SP	Hex1Cer	Simple Glc series	糖基神经酰胺
150d	PC(18:0e/18:2)	metab_1289	yes	down	-	1.2993	1.1232	0.9698	0.0336	0.2006	GP	PC	phosphatidylcholine	磷脂酰胆碱
150d	dMePE(34:1/20:4)	metab_1291	yes	down	-	2.2326	2.0515	0.9025	0.02858	0.1855	GP	dMePE	dimethylphosphatidylethanolamine	二甲基磷脂酰乙醇胺
150d	PE(20:0/18:2)	metab_1295	yes	down	-	1.1067	1.2475	0.9788	0.01257	0.1353	GP	PE	phosphatidylethanolamine	磷脂酰乙醇胺
150d	PE(20:0/18:1)	metab_1306	yes	down	-	1.096	1.0627	0.9764	0.036	0.2027	GP	PE	phosphatidylethanolamine	磷脂酰乙醇胺
150d	MLCL(14:2/20:0/20:0)	metab_1317	yes	down	-	1.6523	1.3734	0.9484	0.006373	0.1047	GP	MLCL	Monolysocardiolipin	单溶心磷脂
150d	PC(32:1/20:4)	metab_1322	yes	down	-	2.3053	2.0784	0.905	0.02446	0.178	GP	PC	phosphatidylcholine	磷脂酰胆碱
150d	dMePE(16:1e/18:2)	metab_1323	yes	up	-	1.1244	0.9737	1.0217	0.0439	0.2108	GP	dMePE	dimethylphosphatidylethanolamine	二甲基磷脂酰乙醇胺
150d	LPE(22:1)	metab_1325	yes	down	-	1.7795	1.5105	0.94	0.004926	0.1047	GP	LPE	lysophosphatidylethanolamine	溶血磷脂酰乙醇胺
150d	LdMePE(18:0e)	metab_1329	yes	down	-	1.9023	1.6113	0.9326	0.01447	0.1461	GP	LdMePE	lysodimethylphosphatidylethanolamine	溶血二甲基磷脂酰乙醇胺
150d	CL(17:0/20:0/20:0/18:0)	metab_1333	yes	down	-	1.1789	0.9906	0.9759	0.03779	0.2034	GP	CL	Cardiolipin	心磷脂
150d	PC(16:0e/18:1)	metab_1343	yes	down	-	1.2716	1.0656	0.9704	0.0438	0.2108	GP	PC	phosphatidylcholine	磷脂酰胆碱
150d	PS(32:1/22:6)	metab_1345	yes	down	-	2.2329	2.0317	0.8973	0.03169	0.1961	GP	PS	phosphatidylserine	磷脂酰丝氨酸
150d	PE(32:0/22:4)	metab_1346	yes	down	-	2.2314	1.9227	0.9033	0.02253	0.178	GP	PE	phosphatidylethanolamine	磷脂酰乙醇胺
150d	PC(30:1/20:4)	metab_1350	yes	down	-	2.0949	1.9024	0.9166	0.03208	0.1961	GP	PC	phosphatidylcholine	磷脂酰胆碱
150d	Hex1Cer(d18:1/25:1)	metab_1351	yes	down	-	1.6625	1.5045	0.9516	0.006877	0.1047	SP	Hex1Cer	Simple Glc series	糖基神经酰胺
150d	PC(15:0/18:1)	metab_1352	yes	down	C00157	1.0988	1.0165	0.9821	0.005134	0.1047	GP	PC	phosphatidylcholine	磷脂酰胆碱
150d	PE(17:0/18:1)	metab_1353	yes	down	-	1.4247	1.2973	0.9624	0.01046	0.1249	GP	PE	phosphatidylethanolamine	磷脂酰乙醇胺
150d	PC(16:0/22:4)	metab_1354	yes	up	-	1.3902	1.2155	1.0236	0.002723	0.1047	GP	PC	phosphatidylcholine	磷脂酰胆碱
150d	LPE(22:0)	metab_1359	yes	down	-	1.5775	1.319	0.9508	0.00845	0.1133	GP	LPE	lysophosphatidylethanolamine	溶血磷脂酰乙醇胺
150d	MGDG(18:1/14:1)	metab_1360	yes	up	-	1.8348	1.5451	1.0504	0.006123	0.1047	GL	MGDG	Monogalactosyldiacylglycerol	单半乳糖二酰甘油酯
150d	CL(23:0/20:3/22:6/18:2)	metab_1379	yes	up	-	1.4272	1.2473	1.0367	0.01529	0.1461	GP	CL	Cardiolipin	心磷脂
150d	PE(18:2e/20:1)	metab_1388	yes	down	-	1.7753	1.5885	0.9542	0.002212	0.1047	GP	PE	phosphatidylethanolamine	磷脂酰乙醇胺
150d	CL(21:0/22:6/18:1/18:2)	metab_1392	yes	up	-	1.8348	1.5451	1.0506	0.006123	0.1047	GP	CL	Cardiolipin	心磷脂
150d	dMePE(34:1/22:6)	metab_1398	yes	down	-	1.9828	1.7871	0.9103	0.0472	0.2117	GP	dMePE	dimethylphosphatidylethanolamine	二甲基磷脂酰乙醇胺
150d	CL(21:0/18:0/20:1/22:4)	metab_1401	yes	up	-	1.2401	1.2611	1.0272	0.02384	0.178	GP	CL	Cardiolipin	心磷脂
150d	Hex1Cer(t16:0/20:4)	metab_1413	yes	down	-	1.4497	1.2002	0.9711	0.003446	0.1047	SP	Hex1Cer	Simple Glc series	糖基神经酰胺
150d	LPI(18:0)	metab_1417	yes	down	-	1.6743	1.4417	0.948	0.02082	0.1725	GP	LPI	lysophosphatidylinositol	溶血磷脂酰肌醇
150d	PC(19:1/22:6)	metab_1418	yes	down	-	1.1974	1.0512	0.9753	0.03398	0.2012	GP	PC	phosphatidylcholine	磷脂酰胆碱
150d	dMePE(32:1/22:6)	metab_1421	yes	down	-	1.9528	1.7959	0.9242	0.03795	0.2034	GP	dMePE	dimethylphosphatidylethanolamine	二甲基磷脂酰乙醇胺
150d	LPE(18:1e)	metab_1434	yes	down	-	1.2808	1.126	0.9752	0.02621	0.1837	GP	LPE	lysophosphatidylethanolamine	溶血磷脂酰乙醇胺
150d	dMePE(16:0e/18:1)	metab_1438	yes	down	-	1.2716	1.0656	0.9704	0.04381	0.2108	GP	dMePE	dimethylphosphatidylethanolamine	二甲基磷脂酰乙醇胺
150d	PE(18:0e/18:2)	metab_1441	yes	down	-	1.1619	1.0489	0.9744	0.03582	0.2027	GP	PE	phosphatidylethanolamine	磷脂酰乙醇胺
150d	LdMePE(18:1e)	metab_1446	yes	down	-	1.974	1.6715	0.9295	0.01669	0.1465	GP	LdMePE	lysodimethylphosphatidylethanolamine	溶血二甲基磷脂酰乙醇胺
150d	PC(30:0/20:4)	metab_1448	yes	down	-	2.5899	2.2101	0.88	0.007898	0.1097	GP	PC	phosphatidylcholine	磷脂酰胆碱
150d	PE(36:1/22:6)	metab_1449	yes	down	-	1.9841	1.7932	0.9101	0.04794	0.2117	GP	PE	phosphatidylethanolamine	磷脂酰乙醇胺
150d	SM(d18:0/18:0)	metab_1456	yes	down	C00550	1.7405	1.5564	0.9554	0.002678	0.1047	SP	SM	sphingomyelin	鞘磷脂
150d	PEt(22:5/24:2)	metab_1460	yes	up	-	1.2429	1.0573	1.0216	0.006992	0.1047	GP	PEt	phosphatidylethanol	磷脂酰乙醇
150d	PC(16:0/20:3)	metab_1461	yes	up	C00157	1.7852	1.5898	1.046	0.005117	0.1047	GP	PC	phosphatidylcholine	磷脂酰胆碱
150d	SM(d18:1/22:2)	metab_1466	yes	down	-	1.5817	1.3283	0.9638	0.001381	0.1047	SP	SM	sphingomyelin	鞘磷脂
150d	PE(16:1e/17:1)	metab_1467	yes	down	-	1.1342	0.9988	0.9804	0.008219	0.1121	GP	PE	phosphatidylethanolamine	磷脂酰乙醇胺
150d	SM(d17:1/16:0)	metab_1480	yes	down	-	1.4983	1.2768	0.9621	0.005072	0.1047	SP	SM	sphingomyelin	鞘磷脂
150d	PS(18:1/24:2)	metab_1486	yes	down	-	1.3872	1.1872	0.9635	0.01645	0.1461	GP	PS	phosphatidylserine	磷脂酰丝氨酸
150d	PEt(18:0/20:3)	metab_1487	yes	up	-	1.1822	1.0255	1.0211	0.00548	0.1047	GP	PEt	phosphatidylethanol	磷脂酰乙醇
150d	CL(24:0/16:0/20:0/22:6)	metab_1488	yes	up	-	1.3558	1.1817	1.0285	0.003983	0.1047	GP	CL	Cardiolipin	心磷脂
150d	LPE(20:0)	metab_1492	yes	down	-	1.0825	0.9009	0.975	0.02938	0.1855	GP	LPE	lysophosphatidylethanolamine	溶血磷脂酰乙醇胺
150d	Cer(d18:1/22:2)	metab_1493	yes	down	-	1.0317	0.8878	0.9814	0.03617	0.2027	SP	Cer	Ceramides	神经酰胺
150d	LPE(20:1)	metab_1498	yes	down	-	2.0438	1.7315	0.932	0.002056	0.1047	GP	LPE	lysophosphatidylethanolamine	溶血磷脂酰乙醇胺
150d	dMePE(18:1e/18:2)	metab_1503	yes	down	-	1.1843	1.0015	0.9741	0.01695	0.1471	GP	dMePE	dimethylphosphatidylethanolamine	二甲基磷脂酰乙醇胺
150d	LPE(19:0)	metab_1506	yes	down	-	1.4303	1.3447	0.9582	0.01283	0.1362	GP	LPE	lysophosphatidylethanolamine	溶血磷脂酰乙醇胺
150d	OAHFA(18:1/18:0)	metab_1512	yes	down	-	1.3366	1.1489	0.9702	0.02309	0.178	FA	OAHFA	OAcyl-(gamma-hydroxy)FA	（O-酰基）-1-羟基脂肪酸
150d	Hex1Cer(t18:1/22:0)	metab_1534	yes	down	-	1.7306	1.7146	0.9553	0.006613	0.1047	SP	Hex1Cer	Simple Glc series	糖基神经酰胺
150d	PC(30:0/22:4)	metab_1538	yes	down	-	2.2715	2.0153	0.8987	0.02442	0.178	GP	PC	phosphatidylcholine	磷脂酰胆碱
150d	PC(16:0e/22:2)	metab_1542	yes	down	-	1.7317	1.7156	0.9555	0.006567	0.1047	GP	PC	phosphatidylcholine	磷脂酰胆碱
150d	PE(18:3e/20:4)	metab_1543	yes	down	-	1.5047	1.2167	0.9675	0.01162	0.1305	GP	PE	phosphatidylethanolamine	磷脂酰乙醇胺
150d	SM(d18:1/17:0)	metab_1547	yes	down	-	1.5239	1.3052	0.9666	0.001291	0.1047	SP	SM	sphingomyelin	鞘磷脂
150d	OAHFA(18:2/18:1)	metab_1551	yes	down	-	1.1074	0.9991	0.9803	0.007359	0.1079	FA	OAHFA	OAcyl-(gamma-hydroxy)FA	（O-酰基）-1-羟基脂肪酸
150d	Hex3Cer(d23:1/20:4)	metab_1558	yes	down	-	1.9623	1.8244	0.9213	0.0391	0.2072	SP	Hex3Cer	Simple Glc series	糖基神经酰胺
150d	PE(18:1/23:0)	metab_1569	yes	down	-	1.7243	1.5706	0.9452	0.00488	0.1047	GP	PE	phosphatidylethanolamine	磷脂酰乙醇胺
150d	PG(20:3/18:2)	metab_1570	yes	up	-	1.5471	1.3916	1.0466	0.00923	0.1156	GP	PG	phosphatidylglycerol	磷脂酰甘油
150d	MLCL(17:0/15:1/16:1)	metab_1573	yes	down	-	1.243	1.0685	0.9697	0.03209	0.1961	GP	MLCL	Monolysocardiolipin	单溶心磷脂
150d	SM(d20:0/18:0)	metab_1577	yes	down	-	1.546	1.4567	0.952	0.02893	0.1855	SP	SM	sphingomyelin	鞘磷脂
150d	phSM(d19:1/18:2)	metab_1580	yes	down	-	1.5117	1.393	0.9663	0.002224	0.1047	SP	phSM	sphingomyelin(phytosphingosine)	鞘磷脂
150d	CL(21:1/20:4/18:1/16:0)	metab_1582	yes	down	-	1.4555	1.2217	0.9665	0.01622	0.1461	GP	CL	Cardiolipin	心磷脂
150d	PS(20:0e/22:6)	metab_1591	yes	down	-	1.1201	1.2183	0.9764	0.03657	0.2027	GP	PS	phosphatidylserine	磷脂酰丝氨酸
150d	PC(18:2e/20:4)	metab_1592	yes	down	-	2.062	1.7321	0.9427	0.001131	0.1047	GP	PC	phosphatidylcholine	磷脂酰胆碱
150d	PC(18:1/22:0)	metab_1595	yes	down	-	1.6811	1.482	0.9545	0.003303	0.1047	GP	PC	phosphatidylcholine	磷脂酰胆碱
150d	CL(21:0/18:0/18:1/20:4)	metab_1597	yes	down	-	1.4611	1.215	0.9663	0.007694	0.1089	GP	CL	Cardiolipin	心磷脂
150d	LPE(20:1e)	metab_1615	yes	down	-	1.2404	1.0825	0.9659	0.0466	0.2108	GP	LPE	lysophosphatidylethanolamine	溶血磷脂酰乙醇胺
150d	PS(20:3e/20:1)	metab_1617	yes	down	-	2.1705	1.9548	0.9219	0.006244	0.1047	GP	PS	phosphatidylserine	磷脂酰丝氨酸
150d	PE(18:1/24:1)	metab_1622	yes	down	-	2.0517	1.8982	0.932	0.001143	0.1047	GP	PE	phosphatidylethanolamine	磷脂酰乙醇胺
150d	PIP2(18:2/20:4)	metab_1625	yes	up	-	1.3418	1.2057	1.0435	0.0462	0.2108	GP	PIP2	phosphatidylinositol	磷脂酰肌醇
150d	dMePE(30:0/22:4)	metab_1633	yes	down	-	2.2655	1.9363	0.9013	0.02374	0.178	GP	dMePE	dimethylphosphatidylethanolamine	二甲基磷脂酰乙醇胺
150d	Cer(d18:0/23:0)	metab_1642	yes	down	-	1.1285	1.1841	0.9741	0.0163	0.1461	SP	Cer	Ceramides	神经酰胺
150d	PS(20:1/20:4)	metab_1643	yes	up	-	1.482	1.5223	1.0376	0.006787	0.1047	GP	PS	phosphatidylserine	磷脂酰丝氨酸
150d	PC(18:0e/18:1)	metab_1648	yes	down	-	1.8953	1.9655	0.9424	0.006312	0.1047	GP	PC	phosphatidylcholine	磷脂酰胆碱
150d	PC(16:1e/18:2)	metab_1651	yes	up	-	1.1537	0.9725	1.0184	0.01621	0.1461	GP	PC	phosphatidylcholine	磷脂酰胆碱
150d	PS(11:0/16:0)	metab_1653	yes	down	-	1.4134	1.285	0.9512	0.04035	0.2097	GP	PS	phosphatidylserine	磷脂酰丝氨酸
150d	PE(10:0/11:2)	metab_1687	yes	down	-	1.3229	1.1854	0.9669	0.0461	0.2108	GP	PE	phosphatidylethanolamine	磷脂酰乙醇胺
150d	OAHFA(16:0/18:2)	metab_1696	yes	down	-	1.0986	0.9066	0.9762	0.02933	0.1855	FA	OAHFA	OAcyl-(gamma-hydroxy)FA	（O-酰基）-1-羟基脂肪酸
150d	Cer(t18:0/23:0+O)	metab_1701	yes	down	-	1.2912	1.1036	0.9683	0.008813	0.1155	SP	Cer	Ceramides	神经酰胺
150d	Hex2Cer(d24:1/18:1)	metab_1706	yes	down	-	1.5391	1.2722	0.9489	0.04664	0.2108	SP	Hex2Cer	Simple Glc series	糖基神经酰胺
150d	CL(23:1/16:0/18:1/24:1)	metab_1713	yes	down	-	1.4007	1.3327	0.9578	0.02939	0.1855	GP	CL	Cardiolipin	心磷脂
150d	CL(21:1/18:2/18:2/22:6)	metab_1715	yes	down	-	1.6526	1.4158	0.9586	0.001993	0.1047	GP	CL	Cardiolipin	心磷脂
150d	Hex1Cer(d16:0/20:3)	metab_1719	yes	up	-	1.1281	1.2131	1.0206	0.01094	0.1285	SP	Hex1Cer	Simple Glc series	糖基神经酰胺
150d	SM(d18:0/17:0)	metab_1722	yes	down	-	1.784	1.5931	0.954	0.002022	0.1047	SP	SM	sphingomyelin	鞘磷脂
150d	dMePE(16:0e/18:2)	metab_1726	yes	down	-	1.2531	1.106	0.9696	0.03808	0.2034	GP	dMePE	dimethylphosphatidylethanolamine	二甲基磷脂酰乙醇胺
150d	Cer(t18:1/24:0+O)	metab_1728	yes	down	-	1.6267	1.3899	0.941	0.01322	0.1383	SP	Cer	Ceramides	神经酰胺
150d	dMePE(16:0/22:4)	metab_1729	yes	up	-	1.4515	1.2691	1.0295	0.00174	0.1047	GP	dMePE	dimethylphosphatidylethanolamine	二甲基磷脂酰乙醇胺
150d	LPE(24:1)	metab_1731	yes	down	-	1.9835	1.7379	0.916	0.003533	0.1047	GP	LPE	lysophosphatidylethanolamine	溶血磷脂酰乙醇胺
150d	Cer(d18:1/18:2)	metab_1735	yes	down	-	2.358	1.9864	0.9015	0.004837	0.1047	SP	Cer	Ceramides	神经酰胺
150d	PS(20:4e/20:1)	metab_1737	yes	down	-	1.7403	1.5925	0.9399	0.021	0.1725	GP	PS	phosphatidylserine	磷脂酰丝氨酸
150d	Cer(d18:0/24:2)	metab_1750	yes	down	-	1.3111	1.2479	0.9612	0.04598	0.2108	SP	Cer	Ceramides	神经酰胺
150d	Cer(t18:1/24:2)	metab_1758	yes	down	-	1.8446	1.5334	0.9262	0.04437	0.2108	SP	Cer	Ceramides	神经酰胺
150d	PS(20:2/20:2)	metab_1761	yes	down	-	1.1937	1.0141	0.9684	0.04556	0.2108	GP	PS	phosphatidylserine	磷脂酰丝氨酸
150d	dMePE(32:1/18:1)	metab_1763	yes	down	-	2.0746	1.9179	0.9139	0.03932	0.2072	GP	dMePE	dimethylphosphatidylethanolamine	二甲基磷脂酰乙醇胺
150d	Cer(d18:1/22:6)	metab_1766	yes	down	-	1.2078	1.018	0.9702	0.03619	0.2027	SP	Cer	Ceramides	神经酰胺
150d	PE(18:1e/19:1)	metab_1769	yes	down	-	1.8673	1.6997	0.949	0.0002319	0.1047	GP	PE	phosphatidylethanolamine	磷脂酰乙醇胺
150d	PE(16:1e/22:3)	metab_1777	yes	down	-	1.0164	0.9513	0.9814	0.02557	0.1809	GP	PE	phosphatidylethanolamine	磷脂酰乙醇胺
150d	CL(20:5/18:2/18:2/20:4)	metab_1781	yes	down	-	1.4509	1.5786	0.9444	0.04493	0.2108	GP	CL	Cardiolipin	心磷脂
150d	CL(22:1/18:0/20:4/20:4)	metab_1786	yes	down	-	2.3204	2.0382	0.9039	0.006703	0.1047	GP	CL	Cardiolipin	心磷脂
150d	CL(19:0/16:1/18:0/20:4)	metab_1789	yes	down	-	1.2973	1.1432	0.9668	0.02283	0.178	GP	CL	Cardiolipin	心磷脂
150d	PEt(22:0/22:6)	metab_1796	yes	up	-	1.3381	1.3098	1.0267	0.002817	0.1047	GP	PEt	phosphatidylethanol	磷脂酰乙醇
150d	PE(18:1/22:1)	metab_1802	yes	down	-	1.5331	1.4237	0.963	0.003735	0.1047	GP	PE	phosphatidylethanolamine	磷脂酰乙醇胺
150d	PS(20:1/20:2)	metab_1806	yes	down	-	1.3413	1.3475	0.96	0.04174	0.2108	GP	PS	phosphatidylserine	磷脂酰丝氨酸
150d	CL(22:2/18:0/20:4/20:4)	metab_1807	yes	down	-	2.7834	2.5453	0.8048	0.0401	0.2097	GP	CL	Cardiolipin	心磷脂
150d	PS(20:2e/20:4)	metab_1815	yes	down	-	1.2151	1.0034	0.9719	0.02359	0.178	GP	PS	phosphatidylserine	磷脂酰丝氨酸
150d	PC(18:1/21:1)	metab_1818	yes	down	-	1.9728	2.1513	0.9329	0.02174	0.1748	GP	PC	phosphatidylcholine	磷脂酰胆碱
150d	PEt(20:5/24:2)	metab_1821	yes	up	-	1.6774	1.4994	1.0433	0.007487	0.1079	GP	PEt	phosphatidylethanol	磷脂酰乙醇
150d	CL(11:4/16:1/18:0/18:1)	metab_1826	yes	down	-	1.6668	1.3904	0.9469	0.0416	0.2108	GP	CL	Cardiolipin	心磷脂
150d	PE(18:1e/22:1)	metab_1833	yes	down	-	2.4808	2.1512	0.9044	0.001978	0.1047	GP	PE	phosphatidylethanolamine	磷脂酰乙醇胺
150d	LPS(18:0)	metab_1834	yes	down	-	1.5503	1.3462	0.9472	0.04233	0.2108	GP	LPS	lysophosphatidylserine	溶血磷脂酰丝氨酸
150d	Hex1Cer(d18:0/23:0)	metab_1835	yes	down	-	2.4894	2.4927	0.8821	0.01549	0.1461	SP	Hex1Cer	Simple Glc series	糖基神经酰胺
150d	PE(20:1/18:2)	metab_1859	yes	up	-	1.1542	1.239	1.0211	0.009163	0.1156	GP	PE	phosphatidylethanolamine	磷脂酰乙醇胺
150d	MLCL(6:0/18:0/20:4)	metab_1861	yes	down	-	1.5233	1.3376	0.9482	0.04786	0.2117	GP	MLCL	Monolysocardiolipin	单溶心磷脂
150d	Hex1Cer(d18:0/26:1)	metab_1864	yes	down	-	2.3339	2.0336	0.8673	0.03323	0.1999	SP	Hex1Cer	Simple Glc series	糖基神经酰胺
150d	PS(16:0/18:1)	metab_1866	yes	down	-	1.8519	1.6433	0.9278	0.02534	0.1809	GP	PS	phosphatidylserine	磷脂酰丝氨酸
150d	PEt(33:1/18:2)	metab_1872	yes	down	-	2.643	2.3139	0.8407	0.02123	0.1726	GP	PEt	phosphatidylethanol	磷脂酰乙醇
150d	CL(24:2/16:0/20:1/22:4)	metab_1873	yes	up	-	1.2667	1.0959	1.0257	0.01113	0.1288	GP	CL	Cardiolipin	心磷脂
150d	PC(32:1/22:6)	metab_1876	yes	down	-	2.1374	1.9381	0.9108	0.03534	0.2027	GP	PC	phosphatidylcholine	磷脂酰胆碱
150d	PE(18:2e/24:1)	metab_1880	yes	down	-	2.1732	1.8492	0.8981	0.0276	0.1855	GP	PE	phosphatidylethanolamine	磷脂酰乙醇胺
150d	PG(16:0/16:0)	metab_1883	yes	up	C00344	1.0104	1.2422	1.0193	0.03557	0.2027	GP	PG	phosphatidylglycerol	磷脂酰甘油
150d	PC(34:1/18:2)	metab_1884	yes	down	-	2.4192	2.1468	0.8753	0.02276	0.178	GP	PC	phosphatidylcholine	磷脂酰胆碱
150d	TG(15:0/18:2/18:2)	metab_3	yes	down	-	1.087	1.1063	0.978	0.003583	0.1121	GL	TG	triglyceride	甘油三酯
150d	PC(18:0/20:3)	metab_13	yes	up	-	1.1475	1.1222	1.0228	0.006966	0.1121	GP	PC	phosphatidylcholine	磷脂酰胆碱
150d	TG(18:2/18:2/20:4)	metab_23	yes	down	C00422	1.2083	1.1847	0.977	0.001516	0.1121	GL	TG	triglyceride	甘油三酯
150d	DG(18:1/18:2)	metab_34	yes	down	-	1.0843	1.1336	0.9749	0.01339	0.1265	GL	DG	diglyceride	甘油二酯
150d	DG(18:2/18:2)	metab_58	yes	down	C00165	1.1641	1.2137	0.9687	0.01651	0.139	GL	DG	diglyceride	甘油二酯
150d	TG(18:3/18:2/18:3)	metab_60	yes	down	-	1.4181	1.3694	0.9623	0.01862	0.1445	GL	TG	triglyceride	甘油三酯
150d	TG(22:4/18:2/18:2)	metab_63	yes	down	-	1.2522	1.2174	0.9736	0.002801	0.1121	GL	TG	triglyceride	甘油三酯
150d	TG(18:3/18:2/18:2)	metab_67	yes	down	-	1.0513	1.0637	0.9808	0.009614	0.1223	GL	TG	triglyceride	甘油三酯
150d	TG(19:1/18:2/18:2)	metab_84	yes	down	-	1.1199	1.1244	0.977	0.001103	0.1121	GL	TG	triglyceride	甘油三酯
150d	TG(18:1/17:1/18:3)	metab_88	yes	down	-	1.0624	1.0793	0.9787	0.003233	0.1121	GL	TG	triglyceride	甘油三酯
150d	DG(16:1e/18:2)	metab_96	yes	down	-	1.0088	0.9888	0.9832	0.002841	0.1121	GL	DG	diglyceride	甘油二酯
150d	TG(16:1/18:3/18:3)	metab_97	yes	down	-	1.2182	1.3387	0.9604	0.04326	0.2012	GL	TG	triglyceride	甘油三酯
150d	DG(16:1e/18:3)	metab_109	yes	down	-	1.4719	1.4545	0.9624	0.0021	0.1121	GL	DG	diglyceride	甘油二酯
150d	PC(18:2/20:4)	metab_116	yes	up	-	1.0487	1.0306	1.0214	0.01325	0.1265	GP	PC	phosphatidylcholine	磷脂酰胆碱
150d	TG(18:1/18:1/18:3)	metab_118	yes	up	-	1.0024	1.0443	1.0273	0.03718	0.1897	GL	TG	triglyceride	甘油三酯
150d	TG(18:0/18:1/19:0)	metab_119	yes	down	-	1.0034	1.064	0.9745	0.01947	0.1473	GL	TG	triglyceride	甘油三酯
150d	PE(10:0e/10:4)	metab_127	yes	down	-	1.4009	1.247	0.9633	0.02616	0.169	GP	PE	phosphatidylethanolamine	磷脂酰乙醇胺
150d	SM(d20:0/24:6)	metab_161	yes	up	-	1.1112	1.1875	1.0301	0.01088	0.1265	SP	SM	sphingomyelin	鞘磷脂
150d	TG(16:0e/18:2/18:2)	metab_171	yes	down	-	1.2587	1.2067	0.9689	0.002786	0.1121	GL	TG	triglyceride	甘油三酯
150d	MePC(16:2e/22:6)	metab_174	yes	up	-	1.1235	1.1784	1.0331	0.0343	0.1851	GP	MePC	Methyl phosphatidylcholine	甲基磷脂酰胆碱
150d	PC(18:0e/22:6)	metab_178	yes	down	-	1.0845	1.03	0.9771	0.04228	0.1987	GP	PC	phosphatidylcholine	磷脂酰胆碱
150d	TG(15:0/18:2/18:3)	metab_182	yes	down	-	1.3352	1.3596	0.9639	0.005955	0.1121	GL	TG	triglyceride	甘油三酯
150d	TG(16:0/18:1/18:2)	metab_193	yes	down	C00422	2.9334	2.7946	0.8554	0.001522	0.1121	GL	TG	triglyceride	甘油三酯
150d	MePC(14:1e/20:4)	metab_206	yes	up	-	1.1414	1.066	1.0242	0.004258	0.1121	GP	MePC	Methyl phosphatidylcholine	甲基磷脂酰胆碱
150d	Hex1Cer(d18:1/24:0)	metab_212	yes	down	-	1.8333	1.7162	0.9412	0.003488	0.1121	SP	Hex1Cer	Simple Glc series	糖基神经酰胺
150d	TG(18:0e/18:1/22:4)	metab_224	yes	down	-	1.1256	1.0209	0.9752	0.0134	0.1265	GL	TG	triglyceride	甘油三酯
150d	TG(18:0e/18:0/22:4)	metab_225	yes	down	-	1.1753	1.066	0.9726	0.01485	0.1318	GL	TG	triglyceride	甘油三酯
150d	DG(18:3/18:2)	metab_231	yes	down	-	1.4936	1.5188	0.954	0.002752	0.1121	GL	DG	diglyceride	甘油二酯
150d	TG(18:1/18:2/21:0)	metab_251	yes	down	-	1.0003	1.0888	0.9709	0.03679	0.1888	GL	TG	triglyceride	甘油三酯
150d	Hex1Cer(d18:1/22:0)	metab_255	yes	down	-	1.776	1.7111	0.9354	0.008429	0.1167	SP	Hex1Cer	Simple Glc series	糖基神经酰胺
150d	Hex1Cer(d18:1/24:1)	metab_264	yes	down	-	1.5868	1.4982	0.9484	0.01465	0.1318	SP	Hex1Cer	Simple Glc series	糖基神经酰胺
150d	LPC(18:0e)	metab_276	yes	down	-	1.8373	1.6982	0.9411	0.01213	0.1265	GP	LPC	lysophosphatidylcholine	溶血磷脂酰胆碱
150d	TG(18:3/18:2/22:6)	metab_277	yes	down	-	1.0091	1.0646	0.9727	0.03134	0.183	GL	TG	triglyceride	甘油三酯
150d	DG(16:1e/18:4)	metab_278	yes	down	-	1.029	1.0889	0.9722	0.02536	0.169	GL	DG	diglyceride	甘油二酯
150d	LPC(16:0e)	metab_290	yes	down	-	1.6983	1.584	0.9514	0.02804	0.1771	GP	LPC	lysophosphatidylcholine	溶血磷脂酰胆碱
150d	DG(16:1e/17:0)	metab_291	yes	down	-	1.1178	1.0735	0.9746	0.01213	0.1265	GL	DG	diglyceride	甘油二酯
150d	Hex1Cer(d18:1/24:0+O)	metab_294	yes	down	-	1.3968	1.3433	0.954	0.02494	0.1675	SP	Hex1Cer	Simple Glc series	糖基神经酰胺
150d	TG(16:0/20:4/22:6)	metab_295	yes	up	-	1.2095	1.2144	1.0328	0.01321	0.1265	GL	TG	triglyceride	甘油三酯
150d	Hex1Cer(d18:1/18:0)	metab_299	yes	down	-	2.1646	2.0156	0.9159	0.002731	0.1121	SP	Hex1Cer	Simple Glc series	糖基神经酰胺
150d	TG(18:1e/18:0/18:2)	metab_303	yes	down	-	1.0277	1.0644	0.9738	0.03434	0.1851	GL	TG	triglyceride	甘油三酯
150d	Hex1Cer(t18:1/26:3)	metab_313	yes	down	-	1.6773	1.5702	0.9429	0.02416	0.1646	SP	Hex1Cer	Simple Glc series	糖基神经酰胺
150d	TG(18:4/18:2/18:4)	metab_314	yes	down	-	1.1637	1.1851	0.9681	0.01805	0.1435	GL	TG	triglyceride	甘油三酯
150d	TG(18:3/17:1/18:3)	metab_317	yes	down	-	1.9141	1.9507	0.9183	0.00476	0.1121	GL	TG	triglyceride	甘油三酯
150d	PE(32:1/18:1)	metab_323	yes	down	-	2.2567	1.9022	0.9058	0.03616	0.1875	GP	PE	phosphatidylethanolamine	磷脂酰乙醇胺
150d	TG(16:0/9:0/18:2)	metab_325	yes	down	-	1.0868	1.1604	0.966	0.0356	0.1866	GL	TG	triglyceride	甘油三酯
150d	TG(18:4/16:1/18:3)	metab_335	yes	down	-	1.6153	1.669	0.9331	0.01923	0.1473	GL	TG	triglyceride	甘油三酯
150d	Hex1Cer(t18:0/22:1)	metab_337	yes	down	-	1.7631	1.6731	0.934	0.01336	0.1265	SP	Hex1Cer	Simple Glc series	糖基神经酰胺
150d	DG(18:2/20:4)	metab_340	yes	down	C00165	1.5005	1.4027	0.9533	0.008894	0.1167	GL	DG	diglyceride	甘油二酯
150d	Hex1Cer(t18:1/26:2)	metab_350	yes	down	-	1.7215	1.6081	0.9494	0.004752	0.1121	SP	Hex1Cer	Simple Glc series	糖基神经酰胺
150d	TG(18:0/18:1/24:0)	metab_352	yes	down	-	1.456	1.4926	0.9505	0.003847	0.1121	GL	TG	triglyceride	甘油三酯
150d	TG(18:3/18:2/20:5)	metab_359	yes	down	-	1.4605	1.4604	0.9474	0.03047	0.183	GL	TG	triglyceride	甘油三酯
150d	TG(14:0/18:2/18:3)	metab_362	yes	down	-	1.1447	1.2743	0.9634	0.03405	0.1851	GL	TG	triglyceride	甘油三酯
150d	DG(16:1e/15:0)	metab_365	yes	down	-	1.0413	1.0582	0.9771	0.003661	0.1121	GL	DG	diglyceride	甘油二酯
150d	Hex1Cer(d18:1/23:0)	metab_377	yes	down	-	1.7104	1.587	0.9423	0.007167	0.1121	SP	Hex1Cer	Simple Glc series	糖基神经酰胺
150d	PE(8:0e/13:0)	metab_378	yes	up	-	1.9019	1.8556	1.0865	0.02228	0.1611	GP	PE	phosphatidylethanolamine	磷脂酰乙醇胺
150d	TG(9:0/18:1/18:1)	metab_379	yes	down	-	1.6061	1.6402	0.9387	0.007962	0.1151	GL	TG	triglyceride	甘油三酯
150d	TG(12:1e/6:0/18:4)	metab_392	yes	down	-	1.4418	1.4737	0.9415	0.03681	0.1888	GL	TG	triglyceride	甘油三酯
150d	TG(26:0/18:1/18:2)	metab_404	yes	down	-	1.6855	1.7261	0.9238	0.01156	0.1265	GL	TG	triglyceride	甘油三酯
150d	SM(d18:1/21:0)	metab_415	yes	down	-	1.9393	1.9703	0.9032	0.01122	0.1265	SP	SM	sphingomyelin	鞘磷脂
150d	TG(18:3e/18:0/18:2)	metab_420	yes	down	-	1.2618	1.2845	0.9629	0.004556	0.1121	GL	TG	triglyceride	甘油三酯
150d	TG(9:0/18:2/18:2)	metab_436	yes	down	-	2.3412	2.2967	0.8929	0.0003826	0.1121	GL	TG	triglyceride	甘油三酯
150d	SM(d19:0/18:1)	metab_440	yes	down	-	1.243	1.1554	0.9652	0.03217	0.1842	SP	SM	sphingomyelin	鞘磷脂
150d	TG(18:2/18:2/18:2)	metab_446	yes	down	C00422	1.0326	1.096	0.9764	0.0208	0.1526	GL	TG	triglyceride	甘油三酯
150d	PE(10:0e/11:0)	metab_455	yes	down	-	1.5922	1.5839	0.9427	0.01007	0.1247	GP	PE	phosphatidylethanolamine	磷脂酰乙醇胺
150d	PE(34:1/22:5)	metab_462	yes	down	-	2.4595	2.0764	0.8749	0.03588	0.187	GP	PE	phosphatidylethanolamine	磷脂酰乙醇胺
150d	TG(18:0e/18:2/22:4)	metab_481	yes	down	-	1.0499	1.0184	0.9779	0.004699	0.1121	GL	TG	triglyceride	甘油三酯
150d	TG(18:3e/11:1/22:5)	metab_488	yes	down	-	2.6527	2.2838	0.8555	0.04863	0.2158	GL	TG	triglyceride	甘油三酯
150d	TG(18:4/17:1/18:3)	metab_489	yes	down	-	2.1394	1.9193	0.888	0.01747	0.1412	GL	TG	triglyceride	甘油三酯
150d	TG(18:2e/11:2/22:6)	metab_491	yes	down	-	3.1554	2.816	0.8321	0.006663	0.1121	GL	TG	triglyceride	甘油三酯
150d	PE(10:0e/10:2)	metab_506	yes	down	-	1.6772	1.3932	0.9395	0.03778	0.191	GP	PE	phosphatidylethanolamine	磷脂酰乙醇胺
150d	TG(6:0/18:2/18:2)	metab_510	yes	down	-	1.5412	1.5228	0.9342	0.01206	0.1265	GL	TG	triglyceride	甘油三酯
150d	LPC(22:0)	metab_516	yes	down	C04230	1.7599	1.6802	0.9163	0.01942	0.1473	GP	LPC	lysophosphatidylcholine	溶血磷脂酰胆碱
150d	TG(18:3/20:4/22:6)	metab_519	yes	down	-	1.2095	1.2216	0.9572	0.03875	0.1915	GL	TG	triglyceride	甘油三酯
150d	TG(20:3/18:2/18:2)	metab_522	yes	down	-	1.3735	1.3758	0.9666	0.002468	0.1121	GL	TG	triglyceride	甘油三酯
150d	PE(33:0/20:4)	metab_526	yes	down	-	2.5949	2.1561	0.8603	0.03475	0.1856	GP	PE	phosphatidylethanolamine	磷脂酰乙醇胺
150d	PE(10:0e/10:1)	metab_534	yes	down	-	1.7456	1.6218	0.9119	0.02853	0.1791	GP	PE	phosphatidylethanolamine	磷脂酰乙醇胺
150d	DG(16:2e/18:2)	metab_537	yes	down	-	1.9559	1.943	0.9104	0.002165	0.1121	GL	DG	diglyceride	甘油二酯
150d	Hex1Cer(d24:0/18:2+2O)	metab_541	yes	down	-	1.5207	1.4107	0.9545	0.01826	0.144	SP	Hex1Cer	Simple Glc series	糖基神经酰胺
150d	TG(16:1e/6:0/12:2)	metab_545	yes	down	-	1.9997	1.783	0.9159	0.005791	0.1121	GL	TG	triglyceride	甘油三酯
150d	TG(12:1e/10:4/18:4)	metab_550	yes	down	-	1.9062	1.7923	0.9298	0.00396	0.1121	GL	TG	triglyceride	甘油三酯
150d	PE(14:0e/22:5)	metab_552	yes	up	-	1.1613	1.0541	1.0315	0.01862	0.1445	GP	PE	phosphatidylethanolamine	磷脂酰乙醇胺
150d	Hex1Cer(t16:0/26:3)	metab_555	yes	down	-	1.5242	1.4144	0.9546	0.01769	0.1418	SP	Hex1Cer	Simple Glc series	糖基神经酰胺
150d	TG(25:0/18:2/18:2)	metab_561	yes	down	-	1.9872	2.0539	0.8973	0.005448	0.1121	GL	TG	triglyceride	甘油三酯
150d	TG(8:0/18:2/18:3)	metab_564	yes	down	-	1.8592	1.8298	0.9107	0.005754	0.1121	GL	TG	triglyceride	甘油三酯
150d	AcCa(10:3)	metab_570	yes	up	-	1.3361	1.3303	1.0482	0.01062	0.1265	FA	AcCa	Acyl Carnitine	酰基肉碱
150d	PE(35:1/22:6)	metab_577	yes	down	-	2.4632	2.1625	0.8891	0.00884	0.1167	GP	PE	phosphatidylethanolamine	磷脂酰乙醇胺
150d	TG(16:0/10:1/18:3)	metab_580	yes	down	-	1.1365	1.3616	0.9467	0.0388	0.1915	GL	TG	triglyceride	甘油三酯
150d	PE(20:0e/23:0)	metab_581	yes	down	-	1.5148	1.3549	0.9536	0.007234	0.1121	GP	PE	phosphatidylethanolamine	磷脂酰乙醇胺
150d	TG(9:0/18:2/18:3)	metab_595	yes	down	-	1.9022	1.9534	0.8957	0.008971	0.1167	GL	TG	triglyceride	甘油三酯
150d	PE(34:0/20:4)	metab_598	yes	down	-	2.2048	1.8273	0.9094	0.03412	0.1851	GP	PE	phosphatidylethanolamine	磷脂酰乙醇胺
150d	LPC(20:2e)	metab_607	yes	down	-	1.9612	1.8091	0.9002	0.01648	0.139	GP	LPC	lysophosphatidylcholine	溶血磷脂酰胆碱
150d	AcCa(10:1)	metab_612	yes	up	-	1.2091	1.3546	1.0442	0.03131	0.183	FA	AcCa	Acyl Carnitine	酰基肉碱
150d	Hex1Cer(t18:1/26:4)	metab_619	yes	down	-	2.2396	2.1576	0.895	0.005646	0.1121	SP	Hex1Cer	Simple Glc series	糖基神经酰胺
150d	DG(16:2e/17:1)	metab_631	yes	down	-	1.1704	1.1707	0.9688	0.004504	0.1121	GL	DG	diglyceride	甘油二酯
150d	TG(16:0/18:3/24:0)	metab_633	yes	down	-	2.0318	1.9563	0.9022	0.01257	0.1265	GL	TG	triglyceride	甘油三酯
150d	TG(18:3e/8:0/8:0)	metab_661	yes	down	-	1.5609	1.576	0.9246	0.03314	0.1842	GL	TG	triglyceride	甘油三酯
150d	ST(d18:1/24:0)	metab_669	yes	down	-	1.6989	1.6029	0.9217	0.04295	0.2009	SP	ST	Sulfatide	硫苷脂
150d	DG(35:1/18:2)	metab_673	yes	down	-	1.2316	1.2287	0.9745	0.004201	0.1121	GL	DG	diglyceride	甘油二酯
150d	TG(18:3/10:1/18:3)	metab_675	yes	down	-	1.015	1.0471	0.9742	0.03505	0.1856	GL	TG	triglyceride	甘油三酯
150d	Hex1Cer(d18:1/24:2)	metab_684	yes	down	-	2.3126	2.1337	0.885	0.004163	0.1121	SP	Hex1Cer	Simple Glc series	糖基神经酰胺
150d	PE(12:1e/6:0)	metab_685	yes	down	-	1.5565	1.3805	0.9546	0.02381	0.1643	GP	PE	phosphatidylethanolamine	磷脂酰乙醇胺
150d	TG(20:2e/18:1/18:1)	metab_688	yes	down	-	1.0522	1.0891	0.965	0.04395	0.2015	GL	TG	triglyceride	甘油三酯
150d	MePC(10:0e/23:0)	metab_699	yes	down	-	1.2324	1.4815	0.9614	0.0313	0.183	GP	MePC	Methyl phosphatidylcholine	甲基磷脂酰胆碱
150d	PE(28:1/11:3)	metab_702	yes	down	-	1.0179	1.0335	0.979	0.006553	0.1121	GP	PE	phosphatidylethanolamine	磷脂酰乙醇胺
150d	SM(d14:0/20:4)	metab_707	yes	down	-	1.4939	1.5189	0.9393	0.01533	0.1342	SP	SM	sphingomyelin	鞘磷脂
150d	DG(36:1/18:2)	metab_712	yes	down	-	1.4195	1.4471	0.9447	0.02394	0.1643	GL	DG	diglyceride	甘油二酯
150d	DG(16:1e/24:0)	metab_715	yes	down	-	1.2686	1.3102	0.9474	0.03838	0.1915	GL	DG	diglyceride	甘油二酯
150d	DG(36:0/18:1)	metab_727	yes	down	-	1.0334	1.0631	0.9749	0.0126	0.1265	GL	DG	diglyceride	甘油二酯
150d	PE(8:1e/13:0)	metab_739	yes	down	-	2.3191	2.2055	0.8968	0.0009574	0.1121	GP	PE	phosphatidylethanolamine	磷脂酰乙醇胺
150d	Hex1Cer(d18:0/24:1)	metab_743	yes	down	-	2.2604	2.1274	0.8803	0.01246	0.1265	SP	Hex1Cer	Simple Glc series	糖基神经酰胺
150d	Hex1Cer(d18:1/22:1)	metab_752	yes	down	-	1.7495	1.6516	0.9407	0.005527	0.1121	SP	Hex1Cer	Simple Glc series	糖基神经酰胺
150d	Cer(d18:0/22:0+O)	metab_754	yes	down	-	1.9804	1.8235	0.9014	0.02433	0.1646	SP	Cer	Ceramides	神经酰胺
150d	PE(30:1/16:1)	metab_759	yes	down	-	2.518	2.2759	0.8643	0.01057	0.1265	GP	PE	phosphatidylethanolamine	磷脂酰乙醇胺
150d	TG(17:0/20:5/20:5)	metab_767	yes	down	-	1.4363	1.5224	0.9463	0.02315	0.1636	GL	TG	triglyceride	甘油三酯
150d	DG(34:0/18:1)	metab_776	yes	down	-	1.3388	1.349	0.9671	0.001063	0.1121	GL	DG	diglyceride	甘油二酯
150d	Hex1Cer(t18:1/25:2)	metab_783	yes	down	-	1.4852	1.337	0.9554	0.03055	0.183	SP	Hex1Cer	Simple Glc series	糖基神经酰胺
150d	TG(18:2/17:1/20:4)	metab_784	yes	down	-	1.7324	1.6062	0.9394	0.005276	0.1121	GL	TG	triglyceride	甘油三酯
150d	TG(18:4/10:4/16:0)	metab_801	yes	down	-	1.6095	1.5262	0.9489	0.01296	0.1265	GL	TG	triglyceride	甘油三酯
150d	TG(18:0/17:1/22:4)	metab_803	yes	down	-	1.0589	1.0857	0.97	0.01661	0.139	GL	TG	triglyceride	甘油三酯
150d	TG(20:4e/6:0/10:1)	metab_805	yes	down	-	1.546	1.5546	0.948	0.003138	0.1121	GL	TG	triglyceride	甘油三酯
150d	TG(16:0/14:1/22:6)	metab_814	yes	down	-	1.6539	1.5169	0.9501	0.01712	0.1409	GL	TG	triglyceride	甘油三酯
150d	TG(20:5/13:0/18:2)	metab_828	yes	up	-	1.4195	1.2565	1.0369	0.0122	0.1265	GL	TG	triglyceride	甘油三酯
150d	PC(16:0/11:4)	metab_839	yes	down	-	1.971	1.8831	0.8976	0.02013	0.1489	GP	PC	phosphatidylcholine	磷脂酰胆碱
150d	PE(30:0/8:0)	metab_844	yes	down	-	2.0269	1.9875	0.9125	0.02601	0.169	GP	PE	phosphatidylethanolamine	磷脂酰乙醇胺
150d	PE(20:4/21:1)	metab_847	yes	down	-	1.1211	1.0344	0.9735	0.02885	0.1799	GP	PE	phosphatidylethanolamine	磷脂酰乙醇胺
150d	PE(29:0/22:2)	metab_851	yes	down	-	2.0303	2.0508	0.8824	0.00696	0.1121	GP	PE	phosphatidylethanolamine	磷脂酰乙醇胺
150d	TG(12:0e/6:0/20:3)	metab_864	yes	up	-	1.454	1.2753	1.038	0.009855	0.1237	GL	TG	triglyceride	甘油三酯
150d	TG(16:0/10:3/18:2)	metab_875	yes	down	-	1.2426	1.1289	0.9746	0.01976	0.1473	GL	TG	triglyceride	甘油三酯
150d	TG(18:1e/16:0/19:1)	metab_883	yes	down	-	1.0879	1.0877	0.9807	0.001982	0.1121	GL	TG	triglyceride	甘油三酯
150d	DG(35:0/19:0)	metab_894	yes	down	-	1.0755	1.1021	0.9753	0.004873	0.1121	GL	DG	diglyceride	甘油二酯
150d	TG(18:4/18:3/18:4)	metab_903	yes	down	-	1.4502	1.4745	0.9456	0.006305	0.1121	GL	TG	triglyceride	甘油三酯
150d	PE(18:2e/14:0)	metab_920	yes	down	-	1.2208	1.4705	0.9522	0.02622	0.169	GP	PE	phosphatidylethanolamine	磷脂酰乙醇胺
150d	TG(20:4e/18:1/18:3)	metab_925	yes	down	-	1.3582	1.3709	0.9592	0.02303	0.1636	GL	TG	triglyceride	甘油三酯
150d	TG(29:0/6:0/18:1)	metab_930	yes	down	-	1.6742	1.7223	0.9366	0.01045	0.1265	GL	TG	triglyceride	甘油三酯
150d	TG(18:1/11:2/20:3)	metab_938	yes	down	-	2.5904	2.4649	0.8243	0.001967	0.1121	GL	TG	triglyceride	甘油三酯
150d	TG(26:0/18:0/18:1)	metab_943	yes	down	-	1.0594	1.0519	0.9665	0.007286	0.1121	GL	TG	triglyceride	甘油三酯
150d	TG(18:0/18:0/19:0)	metab_945	yes	down	-	1.0672	1.1278	0.9649	0.04164	0.1987	GL	TG	triglyceride	甘油三酯
150d	Hex1Cer(t18:0/18:0)	metab_946	yes	down	-	1.7463	1.6423	0.9394	0.00861	0.1167	SP	Hex1Cer	Simple Glc series	糖基神经酰胺
150d	PC(18:3e/24:1)	metab_956	yes	down	-	1.6742	1.6052	0.9202	0.03321	0.1842	GP	PC	phosphatidylcholine	磷脂酰胆碱
150d	DG(36:0/16:0)	metab_958	yes	down	-	1.2735	1.3181	0.9569	0.01313	0.1265	GL	DG	diglyceride	甘油二酯
150d	SM(t18:1/20:1)	metab_966	yes	down	-	1.6698	1.5408	0.9443	0.004868	0.1121	SP	SM	sphingomyelin	鞘磷脂
150d	DG(28:1/6:0)	metab_990	yes	down	-	1.8656	1.8604	0.9228	0.006889	0.1121	GL	DG	diglyceride	甘油二酯
150d	DG(18:2e/19:0)	metab_993	yes	down	-	1.9037	1.816	0.9177	0.00551	0.1121	GL	DG	diglyceride	甘油二酯
150d	DG(35:1/14:0)	metab_997	yes	down	-	1.0258	0.9902	0.9761	0.03521	0.1856	GL	DG	diglyceride	甘油二酯
150d	DG(35:0/17:0)	metab_999	yes	down	-	1.5102	1.4612	0.9657	3.544e-05	0.03381	GL	DG	diglyceride	甘油二酯
150d	DG(36:1/18:4)	metab_1001	yes	down	-	1.548	1.6255	0.9421	0.02275	0.1632	GL	DG	diglyceride	甘油二酯
150d	DG(35:0/22:5)	metab_1004	yes	down	-	1.1074	1.0854	0.9736	0.01565	0.1358	GL	DG	diglyceride	甘油二酯
150d	DG(35:0/24:0)	metab_1007	yes	down	-	1.2623	1.3227	0.9514	0.04724	0.2116	GL	DG	diglyceride	甘油二酯
150d	PC(15:0/10:0)	metab_1016	yes	down	-	1.9977	1.6823	0.8932	0.04595	0.2078	GP	PC	phosphatidylcholine	磷脂酰胆碱
150d	PC(18:3e/24:2)	metab_1025	yes	down	-	1.8298	1.723	0.916	0.009052	0.1167	GP	PC	phosphatidylcholine	磷脂酰胆碱
150d	PE(18:0p/18:2)	metab_1033	yes	down	-	1.3461	1.5069	0.9476	0.04932	0.2178	GP	PE	phosphatidylethanolamine	磷脂酰乙醇胺
150d	PE(16:1p/20:4)	metab_1035	yes	up	-	1.2238	1.1058	1.0448	0.04217	0.1987	GP	PE	phosphatidylethanolamine	磷脂酰乙醇胺
150d	PE(16:2e/22:4)	metab_1038	yes	up	-	1.0892	1.1859	1.0298	0.02333	0.1637	GP	PE	phosphatidylethanolamine	磷脂酰乙醇胺
150d	PE(18:0p/22:2)	metab_1043	yes	down	-	1.742	1.6329	0.9276	0.02127	0.1549	GP	PE	phosphatidylethanolamine	磷脂酰乙醇胺
150d	PE(20:2/22:6)	metab_1046	yes	down	-	1.2557	1.3533	0.9362	0.04178	0.1987	GP	PE	phosphatidylethanolamine	磷脂酰乙醇胺
150d	PG(28:0/18:0)	metab_1051	yes	down	-	1.8867	1.9527	0.921	0.007949	0.1151	GP	PG	phosphatidylglycerol	磷脂酰甘油
150d	SM(t18:1/22:3)	metab_1055	yes	down	-	1.0261	0.9986	0.9789	0.03508	0.1856	SP	SM	sphingomyelin	鞘磷脂
150d	TG(12:1e/10:2/10:2)	metab_1063	yes	up	-	1.9043	1.764	1.0828	0.002067	0.1121	GL	TG	triglyceride	甘油三酯
150d	TG(18:2e/8:0/8:0)	metab_1065	yes	down	-	1.9857	1.8396	0.9133	0.0008464	0.1121	GL	TG	triglyceride	甘油三酯
150d	TG(18:3e/6:0/12:3)	metab_1070	yes	down	-	1.7904	1.7	0.9356	0.007793	0.1151	GL	TG	triglyceride	甘油三酯
150d	TG(18:4/10:3/16:0)	metab_1084	yes	down	-	2.5139	2.412	0.8776	0.001001	0.1121	GL	TG	triglyceride	甘油三酯
150d	TG(18:2/10:4/18:2)	metab_1089	yes	down	-	2.0329	2.0824	0.8757	0.004781	0.1121	GL	TG	triglyceride	甘油三酯
150d	TG(22:4/11:4/14:1)	metab_1095	yes	up	-	1.0251	1.0998	1.0178	0.001073	0.1121	GL	TG	triglyceride	甘油三酯
150d	TG(18:3e/11:2/22:5)	metab_1102	yes	down	-	1.7074	1.6816	0.9155	0.01479	0.1318	GL	TG	triglyceride	甘油三酯
150d	TG(20:2e/11:4/20:5)	metab_1103	yes	down	-	2.5858	2.2639	0.8603	0.02372	0.1643	GL	TG	triglyceride	甘油三酯
150d	TG(18:3e/18:1/18:1)	metab_1116	yes	down	-	1.3005	1.3356	0.9605	0.03009	0.183	GL	TG	triglyceride	甘油三酯
150d	TG(20:4e/17:0/18:1)	metab_1119	yes	down	-	1.5616	1.5654	0.9357	0.03803	0.191	GL	TG	triglyceride	甘油三酯
150d	TG(19:0/18:1/20:1)	metab_1125	yes	down	-	1.7622	1.8294	0.913	0.008647	0.1167	GL	TG	triglyceride	甘油三酯

## Sheet: Table S3 
Table S5 The differential metabolites between HBW and LBW chickens for four age groups
ID	Metabolite	Metab ID	Fragmentation Score	Theoretical Fragmentation Score	KEGG Pathway ID	KEGG Pathway Description	Library ID	Adducts	Formula	Retention time	KEGG Compound ID	Mode	KEGG Compound First Category	KEGG Compound Second Category	KEGG Pathway First Category	KEGG Pathway Second Category	HMDB Superclass	HMDB Class	M/Z	CAS ID	HMDB Subclass
pos_4	3-[[(2S)-2,4-Dihydroxy-3,3-dimethylbutanoyl]amino]propanoic acid	metab_3	0	36	-	-	HMDB0250782	M+H, 2M+K, M+K, 2M+Na, M+Na, M+H-H2O, M+H-2H2O	C9H17NO5	3.4131	-	pos	-	-	-	-	Organic acids and derivatives	Carboxylic acids and derivatives	220.118	-	Amino acids, peptides, and analogues
pos_6	D-Glucose 6-phosphate	metab_5	55.9	0	map01100;map00500;map00524;map00562	Metabolic pathways;Starch and sucrose metabolism;Neomycin, kanamycin and gentamicin biosynthesis;Inositol phosphate metabolism	HMDB0001401	M+H-2H2O, 2M+H, M+H-H2O, M+Na, M+H, M+K	C6H13O9P	0.6302	C00092	pos	-	-	Metabolism;Metabolism;Metabolism;Metabolism	Global and overview maps;Carbohydrate metabolism;Biosynthesis of other secondary metabolites;Carbohydrate metabolism	Organic oxygen compounds	Organooxygen compounds	261.037	56-73-5	Carbohydrates and carbohydrate conjugates
pos_10	Phenylalanylglutamic acid	metab_8	0	39.3	-	-	HMDB0028994	M+H-H2O, 2M+H, M+Na, M+H, M+2Na-H	C14H18N2O5	3.2645	-	pos	-	-	-	-	Organic acids and derivatives	Carboxylic acids and derivatives	295.128	3617-45-6	Amino acids, peptides, and analogues
pos_14	L-Tryptophan	metab_12	96.5	0	map01100;map00970;map01240;map01210;map01230;map00260;map00400;map00380	Metabolic pathways;Aminoacyl-tRNA biosynthesis;Biosynthesis of cofactors;2-Oxocarboxylic acid metabolism;Biosynthesis of amino acids;Glycine, serine and threonine metabolism;Phenylalanine, tyrosine and tryptophan biosynthesis;Tryptophan metabolism	PW_C000741;HMDB0000929;MJDBOTE0000426	M+H, 2M+H, 2M+K, M+2Na-H, M+Na	C11H12N2O2	3.7168	C00078	pos	Peptides	Amino acids	Metabolism;Genetic Information Processing;Metabolism;Metabolism;Metabolism;Metabolism;Metabolism;Metabolism	Global and overview maps;Translation;Global and overview maps;Global and overview maps;Global and overview maps;Amino acid metabolism;Amino acid metabolism;Amino acid metabolism	Organoheterocyclic compounds	Indoles and derivatives	205.097	73-22-3	Indolyl carboxylic acids and derivatives
pos_18	Lichenin	metab_15	0	49.8	-	-	HMDB0302349	M+H-2H2O, M+NH4, M+H-H2O, M+H, M+K	C6H10O5	0.6355	C00478	pos	-	-	-	-	Organic oxygen compounds	Organooxygen compounds	145.049	1402-10-4	Alcohols and polyols
pos_93	ADP-ribose	metab_88	91.8	0	map01100;map00230	Metabolic pathways;Purine metabolism	HMDB0001178	M+H, M+K, M+Na	C15H23N5O14P2	0.9023	C00301	pos	-	-	Metabolism;Metabolism	Global and overview maps;Nucleotide metabolism	Nucleosides, nucleotides, and analogues	Purine nucleotides	560.078	20762-30-5	Purine nucleotide sugars
pos_112	Glycyl-leucine	metab_106	89.6	0	-	-	HMDB0000759;MJDBOTE0000578	M+H-H2O, M+Na, M+H	C8H16N2O3	3.3866	C02155	pos	-	-	-	-	Organic acids and derivatives	Carboxylic acids and derivatives	189.123	869-19-2	Amino acids, peptides, and analogues
pos_117	Gamma-Glutamylisoleucine	metab_111	0	56.4	-	-	HMDB0011170	M+H-H2O, M+Na, M+H	C11H20N2O5	3.456	-	pos	-	-	-	-	Organic acids and derivatives	Carboxylic acids and derivatives	243.134	23632-83-9	Amino acids, peptides, and analogues
pos_126	2',3'-Didehydro-2',3'-dideoxycytidine	metab_119	0	54.8	-	-	HMDB0245545	M+H-H2O, M+NH4, M+H	C9H11N3O3	0.5985	-	pos	-	-	-	-	Nucleosides, nucleotides, and analogues	Nucleoside and nucleotide analogues	227.114	-	Not Available
pos_144	6-Octenoylcarnitine	metab_136	0	44.9	-	-	HMDB0241700	M+H, 2M+H, M+Na	C15H27NO4	5.8447	-	pos	-	-	-	-	Lipids and lipid-like molecules	Fatty Acyls	286.201	-	Fatty acid esters
pos_150	LysoPC(20:3(8Z,11Z,14Z)/0:0)	metab_142	0	63.5	-	-	HMDB0010394	M+Na, M+ACN+H, M+2Na-H	C28H52NO7P	6.3654	-	pos	-	-	-	-	Lipids and lipid-like molecules	Glycerophospholipids	568.339	1006703-11-2	Glycerophosphocholines
pos_191	4-Amino-3-hydroxybutyrate	metab_182	0	64.5	-	-	HMDB0061877	M+H-H2O, M+H, M+H-2H2O	C4H9NO3	0.6249	C03678	pos	-	-	-	-	Organic acids and derivatives	Carboxylic acids and derivatives	120.065	-	Amino acids, peptides, and analogues
pos_192	Uracil analogue	metab_183	0	52.6	-	-	HMDB0259710	M+H, M+Na, M+H-H2O	C12H16N2O4	3.5838	-	pos	-	-	-	-	Nucleosides, nucleotides, and analogues	Nucleoside and nucleotide analogues	253.118	-	Cyclopentyl nucleosides
pos_211	(2S,3R)-2-Amino-3-[(2S)-2-amino-3-hydroxypropanoyl]oxybutanoic acid	metab_202	0	54.2	-	-	HMDB0257621	M+H, M+ACN+H, M+H-H2O	C7H14N2O5	0.6355	-	pos	-	-	-	-	Organic acids and derivatives	Carboxylic acids and derivatives	248.124	-	Amino acids, peptides, and analogues
pos_212	N-Acetyl-DL-methionine	metab_203	94.1	0	-	-	-	M+H, M+Na, M+H-H2O	C7H13NO3S	3.863	-	pos	-	-	-	-	-	-	192.069	-	-
pos_223	Dihydrocoumarin	metab_214	37	0	-	-	HMDB0036626;MJDBOTE0000711	M+H, M+NH4, M+H-H2O	C9H8O2	2.8351	C02274	pos	-	-	-	-	Phenylpropanoids and polyketides	3,4-dihydrocoumarins	166.086	119-84-6	Not Available
pos_228	Hydroxyprolyl-Proline	metab_219	0	39.3	-	-	HMDB0028871	M+NH4, M+2Na-H, M+H	C10H16N2O4	3.0122	-	pos	-	-	-	-	Organic acids and derivatives	Carboxylic acids and derivatives	246.144	-	Amino acids, peptides, and analogues
pos_238	Ethenoadenosine	metab_229	0	48.8	-	-	HMDB0252011	M+H-H2O, 2M+K, 2M+Na	C12H13N5O4	0.6951	-	pos	-	-	-	-	Nucleosides, nucleotides, and analogues	Purine nucleosides	274.092	-	Not Available
pos_260	Pro-Ile	metab_251	0	46.2	-	-	HMDB0304810	M+H, M+2Na-H, M+NH4	C11H20N2O3	0.7003	-	pos	-	-	-	-	Organic acids and derivatives	Carboxylic acids and derivatives	229.154	-	Amino acids, peptides, and analogues
pos_261	Asparaginylisoleucine	metab_252	0	59.1	-	-	HMDB0028734	M+H, M+Na, M+H-H2O	C10H19N3O4	3.2591	-	pos	-	-	-	-	Organic acids and derivatives	Carboxylic acids and derivatives	246.144	438533-59-6	Amino acids, peptides, and analogues
pos_274	Butyryl-L-carnitine	metab_265	66.6	0	-	-	HMDB0002013	M+H, 2M+H, M+Na	C11H21NO4	3.3229	C02862	pos	-	-	-	-	Lipids and lipid-like molecules	Fatty Acyls	232.154	25576-40-3	Fatty acid esters
pos_292	PE(16:0/0:0)	metab_283	97.8	0	-	-	HMDB0011503;LMGP02050002	M+H, M+Na, M+H-H2O	C21H44NO7P	6.54	-	pos	-	-	-	-	Lipids and lipid-like molecules	Glycerophospholipids	454.292	53862-35-4	Glycerophosphoethanolamines
pos_296	LysoPE(18:0/0:0)	metab_287	0	78.5	-	-	HMDB0011130	M+H, M+2Na-H, M+Na	C23H48NO7P	6.6829	-	pos	-	-	-	-	Lipids and lipid-like molecules	Glycerophospholipids	482.324	69747-55-3	Glycerophosphoethanolamines
pos_313	Deoxycholylasparagine	metab_304	0	54	-	-	HMDB0242421	M+H, M+ACN+H, M+NH4	C28H46N2O6	6.667	-	pos	-	-	-	-	Not Available	Not Available	524.37	-	Not Available
pos_331	Homodihydrojasmone	metab_322	0	44.6	-	-	HMDB0031181	M+H-H2O, M+NH4, M+H	C12H20O	6.5823	-	pos	-	-	-	-	Organic oxygen compounds	Organooxygen compounds	198.185	4868-24-0	Carbonyl compounds
pos_335	Gonal	metab_326	0	34.1	-	-	HMDB0252913	M+H, M+NH4, M+H-H2O	C18H28O	6.503	-	pos	-	-	-	-	Lipids and lipid-like molecules	Steroids and steroid derivatives	278.247	-	Not Available
pos_419	L-Lysine	metab_408	95	0	map01100;map00310;map02010;map01210;map00780;map00470;map01230;map00970	Metabolic pathways;Lysine degradation;ABC transporters;2-Oxocarboxylic acid metabolism;Biotin metabolism;D-Amino acid metabolism;Biosynthesis of amino acids;Aminoacyl-tRNA biosynthesis	PW_C000118;HMDB0000182;HMDB0301757;MJDBOTE0000528	M+H-H2O, M+H	C6H14N2O2	0.5245	C00047	pos	Peptides	Amino acids	Metabolism;Metabolism;Environmental Information Processing;Metabolism;Metabolism;Metabolism;Metabolism;Genetic Information Processing	Global and overview maps;Amino acid metabolism;Membrane transport;Global and overview maps;Metabolism of cofactors and vitamins;Metabolism of other amino acids;Global and overview maps;Translation	Organic acids and derivatives	Carboxylic acids and derivatives	147.113	56-87-1;10098-89-2	Amino acids, peptides, and analogues
pos_420	(2R,3R,4R)-2-Amino-4-hydroxy-3-methylpentanoic acid	metab_409	0	33.8	-	-	HMDB0029449;LMFA01050440	M+H-H2O, M+ACN+H	C6H13NO3	0.5245	-	pos	-	-	-	-	Organic acids and derivatives	Carboxylic acids and derivatives	130.086	-	Amino acids, peptides, and analogues
pos_497	Trans-4-Aminocyclohexanecarboxylic acid	metab_485	0	32.4	-	-	HMDB0246355	M+H-H2O, M+H	C7H13NO2	1.0201	-	pos	-	-	-	-	Organic acids and derivatives	Carboxylic acids and derivatives	126.091	-	Amino acids, peptides, and analogues
pos_500	S-Hydroxymethylglutathione	metab_488	0	61.5	map01100	Metabolic pathways	HMDB0004662	M+H-H2O, M+H	C11H19N3O7S	1.0307	C14180	pos	-	-	Metabolism	Global and overview maps	Organic acids and derivatives	Carboxylic acids and derivatives	338.101	32260-87-0	Amino acids, peptides, and analogues
pos_509	Cyclic ADP-Ribose	metab_497	91.8	0	map04020	Calcium signaling pathway	HMDB0249529	M+H-H2O, M+H	C15H21N5O13P2	1.1085	C13050	pos	-	-	Environmental Information Processing	Signal transduction	Organic oxygen compounds	Organooxygen compounds	542.067	119340-53-3	Carbohydrates and carbohydrate conjugates
pos_510	Fenugreekine	metab_498	0	82.8	-	-	HMDB0039421	M+2H, M+H	C21H27N7O14P2	1.1031	-	pos	-	-	-	-	Nucleosides, nucleotides, and analogues	Purine nucleotides	664.115	55069-02-8	Purine nucleotide sugars
pos_536	N-(3-Amino-2-hydroxy-3-oxopropyl)-L-valine	metab_522	0	66	-	-	HMDB0245695	M+H, M+Na	C8H16N2O4	1.3546	-	pos	-	-	-	-	Organic acids and derivatives	Carboxylic acids and derivatives	205.118	-	Amino acids, peptides, and analogues
pos_541	Methionyl-Asparagine	metab_527	0	34.5	-	-	HMDB0028968	M+H, M+Na	C9H17N3O4S	1.4556	-	pos	-	-	-	-	Organic acids and derivatives	Carboxylic acids and derivatives	264.101	-	Amino acids, peptides, and analogues
pos_561	L-Isoleucine	metab_547	95.4	0	map01100;map00280;map00290;map01210;map02010;map01230;map00970	Metabolic pathways;Valine, leucine and isoleucine degradation;Valine, leucine and isoleucine biosynthesis;2-Oxocarboxylic acid metabolism;ABC transporters;Biosynthesis of amino acids;Aminoacyl-tRNA biosynthesis	HMDB0000557;PW_C000112;HMDB0000172;MJDBOTE0001077	M+H, M+Na	C6H13NO2	1.7747	C00407	pos	Peptides	Amino acids	Metabolism;Metabolism;Metabolism;Metabolism;Environmental Information Processing;Metabolism;Genetic Information Processing	Global and overview maps;Amino acid metabolism;Amino acid metabolism;Global and overview maps;Membrane transport;Global and overview maps;Translation	Organic acids and derivatives	Carboxylic acids and derivatives	132.102	73-32-5;1509-34-8	Amino acids, peptides, and analogues
pos_601	3,5-Dihydroxyphenylglycine	metab_584	0	56.4	-	-	HMDB0243702	M+H-H2O, M+H	C8H9NO4	1.9717	-	pos	-	-	-	-	Organic acids and derivatives	Carboxylic acids and derivatives	184.06	-	Amino acids, peptides, and analogues
pos_635	Gamma-Glutamyltyrosine	metab_617	0	46.2	-	-	HMDB0011741	M+H-H2O, M+H	C14H18N2O6	2.6707	-	pos	-	-	-	-	Organic acids and derivatives	Carboxylic acids and derivatives	293.113	7432-23-7	Amino acids, peptides, and analogues
pos_652	Arabinofuranosylguanine	metab_634	0	36.7	-	-	HMDB0061067	M+H-H2O, M+NH4	C10H15N5O5	1.9664	-	pos	-	-	-	-	Nucleosides, nucleotides, and analogues	Purine nucleosides	268.104	-	Not Available
pos_657	{4-[4-(6-Carbamoyl-3,5-dimethylpyrazin-2-yl)phenyl]cyclohexyl}acetic acid	metab_639	0	35.5	-	-	HMDB0248788	M+H-2H2O, M+Na	C21H25N3O3	1.9611	-	pos	-	-	-	-	Organoheterocyclic compounds	Diazines	390.177	-	Pyrazines
pos_681	PE(16:0/PGF1alpha)	metab_659	0	50.8	-	-	HMDB0260978	M+2Na+H, M+2Na	C41H78NO11P	3.1725	-	pos	-	-	-	-	Not Available	Not Available	279.504	-	Not Available
pos_683	N-Butanoyl-DL-Homoserine Lactone	metab_661	32.6	0	-	-	-	M+H-H2O, M+CH3OH+H	C8H13NO3	3.1618	-	pos	-	-	-	-	-	-	204.123	-	-
pos_696	CDP-DG(i-21:0/i-17:0)	metab_673	0	50	map01100;map00564;map04070	Metabolic pathways;Glycerophospholipid metabolism;Phosphatidylinositol signaling system	PW_C076659;HMDB0116323	M+2Na+H, M+2Na	C50H93N3O15P2	3.2048	C00269	pos	-	-	Metabolism;Metabolism;Environmental Information Processing	Global and overview maps;Lipid metabolism;Signal transduction	Lipids and lipid-like molecules	Glycerophospholipids	361.532	-	CDP-glycerols
pos_708	SM(d16:2(4E,8Z)/6 keto-PGF1alpha)	metab_684	0	39.4	-	-	HMDB0290310	M+2Na+H, M+2Na	C41H75N2O10P	3.2261	-	pos	-	-	-	-	Not Available	Not Available	416.25	-	Not Available
pos_715	DG(PGD2/0:0/2:0)	metab_691	0	47.2	-	-	HMDB0296910	M+H, M+NH4	C25H40O8	3.2368	-	pos	-	-	-	-	Not Available	Not Available	486.303	-	Not Available
pos_735	Methyldopa	metab_710	51	0	-	-	HMDB0011754;HMDB0251525;MJDBOTE0001405	M+H, M+NH4	C10H13NO4	3.2591	C07194	pos	-	-	-	-	Phenylpropanoids and polyketides	Phenylpropanoic acids	229.118	555-30-6	Not Available
pos_771	DG(PGF1alpha/0:0/2:0)	metab_746	0	32.7	-	-	HMDB0297050	M+2H, M+H	C25H44O8	3.307	-	pos	-	-	-	-	Not Available	Not Available	237.157	-	Not Available
pos_795	Phenylalanyl-Alanine	metab_770	0	35.3	-	-	HMDB0028988;HMDB0304787	M+H, M+Na	C12H16N2O3	3.3494	-	pos	-	-	-	-	Organic acids and derivatives	Carboxylic acids and derivatives	237.123	3918-87-4	Amino acids, peptides, and analogues
pos_801	Phenylalanylglycine	metab_776	0	37.1	-	-	HMDB0304788;HMDB0028995	M+H, M+Na	C11H14N2O3	3.3547	-	pos	-	-	-	-	Organic acids and derivatives	Carboxylic acids and derivatives	223.108	721-90-4	Amino acids, peptides, and analogues
pos_803	1,2-Dihydroxy-3,4-epoxy-1,2,3,4-tetrahydronaphthalene	metab_778	0	59.6	map00980	Metabolism of xenobiotics by cytochrome P450	HMDB0062273	M+H, M+NH4	C10H10O3	3.3547	C14784	pos	-	-	Metabolism	Xenobiotics biodegradation and metabolism	Benzenoids	Tetralins	196.097	75947-54-5	Not Available
pos_804	Glutamyl-glycyl-lysyl-arginyl-prolyl-tryptophyl-isoleucyl-leucyl	metab_779	0	36.7	-	-	HMDB0252756	M+2Na+H, M+2Na	C47H73N13O10	3.3547	-	pos	-	-	-	-	Organic acids and derivatives	Carboxylic acids and derivatives	512.774	-	Amino acids, peptides, and analogues
pos_832	PG(i-14:0/i-16:0)	metab_806	0	57.8	map01100;map00564	Metabolic pathways;Glycerophospholipid metabolism	HMDB0116697;PW_C076315	M+2Na+H, M+2Na	C36H71O10P	3.3866	C00344	pos	Lipids	Phospholipids	Metabolism;Metabolism	Global and overview maps;Lipid metabolism	Lipids and lipid-like molecules	Glycerophospholipids	370.226	-	Glycerophosphoglycerols
pos_859	L-phenylalanyl-L-proline	metab_829	86.8	0	-	-	HMDB0011177	M+H, M+Na	C14H18N2O3	4.535	-	pos	-	-	-	-	Organic acids and derivatives	Carboxylic acids and derivatives	263.139	7669-65-0	Amino acids, peptides, and analogues
pos_901	Ganglioside GD3 (d18:1/16:0)	metab_867	0	40.2	map00604	Glycosphingolipid biosynthesis - ganglio series	HMDB0004913	M+2Na+H, M+2Na	C68H121N3O29	4.7071	C06133	pos	-	-	Metabolism	Glycan biosynthesis and metabolism	Lipids and lipid-like molecules	Sphingolipids	496.928	-	Glycosphingolipids
pos_930	Ganglioside GM1 (18:1/16:0)	metab_895	0	44.9	map00604	Glycosphingolipid biosynthesis - ganglio series	HMDB0004855	M+2Na+H, M+2Na	C71H127N3O31	4.8085	C04911	pos	Lipids	Glycolipids	Metabolism	Glycan biosynthesis and metabolism	Lipids and lipid-like molecules	Sphingolipids	781.909	-	Glycosphingolipids
pos_1105	5-Octenoylcarnitine	metab_1069	0	60.8	-	-	HMDB0241702	M+H, M+Na	C15H27NO4	5.7754	-	pos	-	-	-	-	Lipids and lipid-like molecules	Fatty Acyls	286.201	-	Fatty acid esters
pos_1129	Penicilloic acid	metab_1093	0	38	-	-	HMDB0060617	M+H, M+Na	C16H20N2O5S	5.8659	C06567	pos	-	-	-	-	Organic acids and derivatives	Carboxylic acids and derivatives	353.116	-	Amino acids, peptides, and analogues
pos_1162	(10Z,12E)-Hexadecadienoylcarnitine	metab_1124	0	31.9	-	-	HMDB0241484	M+H, M+Na	C23H41NO4	6.1161	-	pos	-	-	-	-	Lipids and lipid-like molecules	Fatty Acyls	396.31	-	Fatty acid esters
pos_1187	Farnesyl acetone	metab_1147	74.9	0	-	-	-	M+H-H2O, M+H	C18H30O	6.339	-	pos	-	-	-	-	-	-	263.237	-	-
pos_1206	PE(P-16:0/0:0)	metab_1166	74	0	-	-	LMGP02070001	M+H, M+Na	C21H44NO6P	6.6035	-	pos	-	-	-	-	-	-	438.297	-	-
pos_1228	2-O-ethyl PAF C-16	metab_1183	49	0	-	-	-	M+H, M+Na	C26H56NO6P	6.8685	-	pos	-	-	-	-	-	-	510.391	-	-
pos_1365	Geranylcitronellol	metab_1314	0	53.5	-	-	HMDB0032147	M+H, M+H-H2O	C20H36O	6.8313	-	pos	-	-	-	-	Lipids and lipid-like molecules	Prenol lipids	293.283	36237-66-8	Diterpenoids
pos_1391	PC(P-18:0/0:0)	metab_1339	65.5	0	map00564	Glycerophospholipid metabolism	HMDB0013122;LMGP01070009	M+H, M+Na	C26H54NO6P	6.757	C04230	pos	Lipids	Phospholipids	Metabolism	Lipid metabolism	Lipids and lipid-like molecules	Glycerophospholipids	508.375	-	Glycerophosphocholines
pos_1446	LysoPE(P-18:1(9Z)/0:0)	metab_1393	0	65.5	-	-	HMDB0240599	M+H, M+Na	C23H46NO6P	6.6141	-	pos	-	-	-	-	Lipids and lipid-like molecules	Glycerophospholipids	464.313	1425046-04-3	Glycerophosphoethanolamines
pos_1458	PC(P-16:0/0:0)	metab_1403	65.4	0	-	-	LMGP01070006;HMDB0010407	M+H, M+Na	C24H50NO6P	6.5823	-	pos	-	-	-	-	Lipids and lipid-like molecules	Glycerophospholipids	480.344	-	Glycerophosphocholines
pos_1476	Arctiol	metab_1419	0	54.9	-	-	HMDB0301955	M+H, M+NH4	C16H28O	6.5453	-	pos	-	-	-	-	Lipids and lipid-like molecules	Prenol lipids	254.247	-	Sesquiterpenoids
pos_1480	PE(18:1(9Z)/0:0)	metab_1423	88.2	0	-	-	LMGP02050004	M+H, M+Na	C23H46NO7P	6.5295	-	pos	-	-	-	-	-	-	480.308	-	-
pos_1484	LysoPC(16:0/0:0)	metab_1426	0	92.6	map00564	Glycerophospholipid metabolism	HMDB0010382	M+H, M+Na	C24H50NO7P	6.5189	C04230	pos	Lipids	Phospholipids	Metabolism	Lipid metabolism	Lipids and lipid-like molecules	Glycerophospholipids	496.339	17364-16-8	Glycerophosphocholines
pos_1492	LysoPC(18:1(11Z)/0:0)	metab_1434	0	94.1	map00564	Glycerophospholipid metabolism	HMDB0010385	M+H, M+Na	C26H52NO7P	6.503	C04230	pos	Lipids	Phospholipids	Metabolism	Lipid metabolism	Lipids and lipid-like molecules	Glycerophospholipids	522.354	-	Glycerophosphocholines
pos_1529	LysoPE(0:0/18:2(9Z,12Z))	metab_1469	0	80.6	-	-	HMDB0011477	M+H, M+Na	C23H44NO7P	6.4342	-	pos	-	-	-	-	Lipids and lipid-like molecules	Glycerophospholipids	478.292	-	Glycerophosphoethanolamines
pos_1532	2-Aminoethyl oleate	metab_1472	0	38.7	-	-	HMDB0245016	M+H-H2O, M+Na	C20H39NO2	6.4342	-	pos	-	-	-	-	Lipids and lipid-like molecules	Fatty Acyls	308.294	-	Fatty acid esters
pos_1539	LysoPE(20:4(8Z,11Z,14Z,17Z)/0:0)	metab_1479	0	71.7	-	-	HMDB0011518	M+H, M+Na	C25H44NO7P	6.4182	-	pos	-	-	-	-	Lipids and lipid-like molecules	Glycerophospholipids	502.292	-	Glycerophosphoethanolamines
pos_1540	LysoPC(18:2(9Z,12Z)/0:0)	metab_1480	0	89.9	-	-	HMDB0010386	M+H, M+Na	C26H50NO7P	6.413	-	pos	-	-	-	-	Lipids and lipid-like molecules	Glycerophospholipids	520.339	22252-07-9	Glycerophosphocholines
pos_1552	PC(22:5/0:0)	metab_1490	65.1	0	map00564	Glycerophospholipid metabolism	HMDB0010403	M+H, M+Na	C30H52NO7P	6.3971	C04230	pos	Lipids	Phospholipids	Metabolism	Lipid metabolism	Lipids and lipid-like molecules	Glycerophospholipids	570.354	-	Glycerophosphocholines
pos_1555	LysoPC(20:4(8Z,11Z,14Z,17Z)/0:0)	metab_1493	0	93.5	map00564	Glycerophospholipid metabolism	HMDB0010396	M+H, M+Na	C28H50NO7P	6.3918	C04230	pos	Lipids	Phospholipids	Metabolism	Lipid metabolism	Lipids and lipid-like molecules	Glycerophospholipids	544.339	-	Glycerophosphocholines
pos_1559	LysoPE(22:6(4Z,7Z,10Z,13Z,16Z,19Z)/0:0)	metab_1497	0	45.5	-	-	HMDB0011526	M+H, M+Na	C27H44NO7P	6.3865	-	pos	-	-	-	-	Lipids and lipid-like molecules	Glycerophospholipids	526.292	-	Glycerophosphoethanolamines
pos_1766	(8Z)-Decenoylcarnitine	metab_1693	0	55.2	-	-	HMDB0241073	M+H, M+Na	C17H31NO4	5.9882	-	pos	-	-	-	-	Lipids and lipid-like molecules	Fatty Acyls	314.232	-	Fatty acid esters
pos_1811	Lumichrome	metab_1737	56.8	0	map00740	Riboflavin metabolism	HMDB0254199	M+H, M+Na	C12H10N4O2	5.8232	C01727	pos	-	-	Metabolism	Metabolism of cofactors and vitamins	Organoheterocyclic compounds	Pteridines and derivatives	243.087	1086-80-2	Alloxazines and isoalloxazines
pos_1848	PIP(20:0/18:1(9Z)-O(12,13))	metab_1772	0	63.9	-	-	HMDB0279510	M+2Na+H, M+2Na	C47H88O17P2	3.4347	-	pos	-	-	-	-	Not Available	Not Available	344.513	-	Not Available
pos_1875	Aspartyl-Isoleucine	metab_1797	0	56.5	-	-	HMDB0028756	M+H-H2O, M+H	C10H18N2O5	3.4666	-	pos	-	-	-	-	Organic acids and derivatives	Carboxylic acids and derivatives	247.129	-	Amino acids, peptides, and analogues
pos_1935	CDP-DG(PGF2alpha/i-19:0)	metab_1850	0	30.5	-	-	HMDB0294017	M+2Na+H, M+2Na	C51H89N3O18P2	3.5307	-	pos	-	-	-	-	Not Available	Not Available	380.185	-	Not Available
pos_1965	(3S)-3-Azaniumyl-5-Methylhexanoate	metab_1877	40.7	0	-	-	-	M+H, M+ACN+H	C7H15NO2	3.5572	-	pos	-	-	-	-	-	-	146.117	-	-
pos_1990	Glutamyllysine	metab_1901	0	50.6	-	-	HMDB0004207	M+H, 2M+3H2O+2H	C11H21N3O5	3.5891	-	pos	-	-	-	-	Organic acids and derivatives	Carboxylic acids and derivatives	276.155	5891-53-2	Amino acids, peptides, and analogues
pos_2015	PIP(16:1(9Z)/PGF2alpha)	metab_1923	0	31.7	-	-	HMDB0278549	M+2Na+H, M+2Na	C45H80O19P2	3.6209	-	pos	-	-	-	-	Not Available	Not Available	516.232	-	Not Available
pos_2037	3-Aminopicolinic acid	metab_1945	0	56.2	-	-	HMDB0245821	M+NH4, M+ACN+H	C6H6N2O2	0.6091	-	pos	-	-	-	-	Organoheterocyclic compounds	Pyridines and derivatives	156.077	-	Pyridinecarboxylic acids and derivatives
pos_2042	3-Hydroxyhexanoylcarnitine	metab_1949	0	48.3	-	-	HMDB0013131;HMDB0061630	M+H, M+Na	C13H25NO5	3.6528	-	pos	-	-	-	-	Lipids and lipid-like molecules	Fatty Acyls	276.18	1469900-94-4	Fatty acid esters
pos_2061	Indolylacryloylglycine	metab_1963	0	38.9	-	-	HMDB0006005	M+H, M+NH4	C13H12N2O3	3.6848	-	pos	-	-	-	-	Organic acids and derivatives	Carboxylic acids and derivatives	262.118	3475-68-1	Amino acids, peptides, and analogues
pos_2067	Ala-phe	metab_1969	77.9	0	-	-	HMDB0028694	M+H, M+Na	C12H16N2O3	3.6955	-	pos	-	-	-	-	Organic acids and derivatives	Carboxylic acids and derivatives	237.123	3061-90-3	Amino acids, peptides, and analogues
pos_2070	Vernakalant	metab_1972	0	41.3	-	-	HMDB0259791	M+H-2H2O, M+ACN+Na	C20H31NO4	3.6848	-	pos	-	-	-	-	Benzenoids	Phenols	413.239	-	Tyrosols and derivatives
pos_2083	1-Hydroxy-2,2,5,5-tetramethyl-2,5-dihydro-1h-pyrrole-3-carboxamide	metab_1981	0	56.9	-	-	HMDB0243893	M+Na, M+CH3OH+H	C9H16N2O2	3.7329	-	pos	-	-	-	-	Organoheterocyclic compounds	Pyrrolines	217.154	-	Pyrroline carboxylic acids and derivatives
pos_2112	Tyrosylhydroxyproline	metab_2003	0	66.8	-	-	HMDB0029106	M+H-H2O, M+H	C14H18N2O5	3.7866	-	pos	-	-	-	-	Organic acids and derivatives	Carboxylic acids and derivatives	277.118	936346-34-8	Amino acids, peptides, and analogues
pos_2124	Pyro-L-glutaminyl-L-glutamine	metab_2013	0	79.2	-	-	HMDB0039229	M+NH4, M+ACN+H	C10H15N3O5	0.6302	-	pos	-	-	-	-	Organic oxygen compounds	Organooxygen compounds	275.135	109481-23-4	Carbohydrates and carbohydrate conjugates
pos_2125	Maltol	metab_2014	0	63	-	-	HMDB0030776	M+H-H2O, M+2Na-H	C6H6O3	0.6355	C11918	pos	-	-	-	-	Organoheterocyclic compounds	Pyrans	109.028	118-71-8	Pyranones and derivatives
pos_2128	Beta-L-fucose 1-phosphate	metab_2017	0	48.8	map01100;map00520;map00051;map01250	Metabolic pathways;Amino sugar and nucleotide sugar metabolism;Fructose and mannose metabolism;Biosynthesis of nucleotide sugars	HMDB0304542;HMDB0001265	M+H-2H2O, M+ACN+H	C6H11O8P-2	0.6355	C02985	pos	-	-	Metabolism;Metabolism;Metabolism;Metabolism	Global and overview maps;Carbohydrate metabolism;Carbohydrate metabolism;Global and overview maps	Organic oxygen compounds	Organooxygen compounds	207.005	16562-59-7	Carbohydrates and carbohydrate conjugates
pos_2140	MALEAMIC ACID	metab_2027	0	56.8	map01100;map00760	Metabolic pathways;Nicotinate and nicotinamide metabolism	HMDB0254310	M+NH4, M+CH3OH+H	C4H5NO3	0.6302	C01596	pos	-	-	Metabolism;Metabolism	Global and overview maps;Metabolism of cofactors and vitamins	Lipids and lipid-like molecules	Fatty Acyls	148.06	557-24-4	Fatty acids and conjugates
pos_2155	Pyrroline hydroxycarboxylic acid	metab_2041	0	52.4	map01100;map00330	Metabolic pathways;Arginine and proline metabolism	HMDB0001369;PW_C001057	M+CH3OH+H, M+ACN+H	C5H7NO3	0.6845	C04281	pos	-	-	Metabolism;Metabolism	Global and overview maps;Amino acid metabolism	Organic acids and derivatives	Carboxylic acids and derivatives	171.076	22573-88-2	Amino acids, peptides, and analogues
pos_2162	PI(PGF2alpha/22:2(13Z,16Z))	metab_2047	0	42.1	-	-	HMDB0277722	M+2Na+H, M+2Na	C51H89O16P	3.8897	-	pos	-	-	-	-	Not Available	Not Available	345.194	-	Not Available
pos_2192	PGP(22:6(5Z,8E,10Z,13Z,15E,19Z)-2OH(7S, 17S)/i-12:0)	metab_2072	0	36.1	-	-	HMDB0274854	M+2H, M+H	C40H68O15P2	3.9324	-	pos	-	-	-	-	Not Available	Not Available	426.205	-	Not Available
pos_2212	NAD+	metab_2091	95.5	0	map01100;map00983;map01240;map00730;map00760;map00190	Metabolic pathways;Drug metabolism - other enzymes;Biosynthesis of cofactors;Thiamine metabolism;Nicotinate and nicotinamide metabolism;Oxidative phosphorylation	HMDB0000902;MJDBOTE0000809	M+2H, M+H	C21H27N7O14P2	0.6951	C00003	pos	Vitamins and cofactors	Cofactors	Metabolism;Metabolism;Metabolism;Metabolism;Metabolism;Metabolism	Global and overview maps;Xenobiotics biodegradation and metabolism;Global and overview maps;Metabolism of cofactors and vitamins;Metabolism of cofactors and vitamins;Energy metabolism	Nucleosides, nucleotides, and analogues	(5''->5'')-dinucleotides	664.115	53-84-9	Not Available
pos_2284	(1-(5-Fluoropentyl)-1H-indol-3-yl)(4-methylnaphthalen-1-yl)methanone	metab_2159	0	41	-	-	HMDB0242280	M+Na, M+ACN+H	C25H24FNO	4.097	-	pos	-	-	-	-	Organoheterocyclic compounds	Indoles and derivatives	396.176	-	Naphthoylindoles
pos_2298	CDP-DG(i-24:0/18:2(9Z,11Z))	metab_2173	0	37	map01100;map00564;map04070	Metabolic pathways;Glycerophospholipid metabolism;Phosphatidylinositol signaling system	PW_C076684;HMDB0116348	M+2Na+H, M+2Na	C54H97N3O15P2	4.1182	C00269	pos	-	-	Metabolism;Metabolism;Environmental Information Processing	Global and overview maps;Lipid metabolism;Signal transduction	Lipids and lipid-like molecules	Glycerophospholipids	567.81	-	CDP-glycerols
pos_2310	(2R,6S)-2,6-Diaminoheptanedioic acid	metab_2185	0	48.5	-	-	HMDB0242532	M+H-H2O, M+ACN+H	C7H14N2O4	0.6951	-	pos	-	-	-	-	Organic acids and derivatives	Carboxylic acids and derivatives	173.092	-	Amino acids, peptides, and analogues
pos_2347	4''-Methyl-6''-(3,4-dihydroxy-E-cinnamoyl)isoorientin	metab_2220	0	42.2	-	-	HMDB0033005	M+Na, M+K	C31H28O14	0.5721	-	pos	-	-	-	-	Phenylpropanoids and polyketides	Flavonoids	663.106	-	Flavonoid glycosides
pos_2352	4-(2-Aminoethyl)cyclohexa-3,5-diene-1,2-diol	metab_2225	0	37.2	-	-	HMDB0257596	M+NH4, 2M+NH4	C8H13NO2	4.2085	-	pos	-	-	-	-	Organic oxygen compounds	Organooxygen compounds	328.223	-	Alcohols and polyols
pos_2355	Spermic acid 2	metab_2227	0	34.1	-	-	HMDB0013075	M+H, M+Na	C10H20N2O4	4.2085	-	pos	-	-	-	-	Organic acids and derivatives	Carboxylic acids and derivatives	233.149	14209-33-7	Amino acids, peptides, and analogues
pos_2359	Glutamyltryptophan	metab_2230	0	56.4	-	-	HMDB0028830	M+H-H2O, M+H	C16H19N3O5	4.2245	-	pos	-	-	-	-	Organic acids and derivatives	Carboxylic acids and derivatives	334.139	38101-59-6	Amino acids, peptides, and analogues
pos_2436	Stercobilinogen	metab_2303	0	40.9	map00860	Porphyrin metabolism	HMDB0004157	M+H+Na, M+H-H2O	C33H48N4O6	4.3429	C05789	pos	-	-	Metabolism	Metabolism of cofactors and vitamins	Organoheterocyclic compounds	Tetrapyrroles and derivatives	579.349	17095-63-5	Bilirubins
pos_2439	Prednisolone butyrate	metab_2306	0	40	-	-	HMDB0256746	2M+3H2O+2H, M+ACN+H	C25H34O7	4.3482	-	pos	-	-	-	-	Lipids and lipid-like molecules	Steroids and steroid derivatives	460.24	-	Hydroxysteroids
pos_2485	Gossypetin 8-glucuronide 3-sulfate	metab_2351	0	47	-	-	HMDB0037752	2M+3H2O+2H, M+K	C21H18O17S	0.9023	-	pos	-	-	-	-	Phenylpropanoids and polyketides	Flavonoids	612.989	81074-98-8	Flavonoid glycosides
pos_2539	Ganglioside GM2 (d18:0/20:0)	metab_2403	0	37.3	-	-	HMDB0011900	M+2Na+H, M+2Na	C70H128N2O26	4.5084	-	pos	-	-	-	-	Lipids and lipid-like molecules	Sphingolipids	729.424	-	Glycosphingolipids
pos_2807	Fibrin	metab_2624	0	34.3	map04371	Apelin signaling pathway	HMDB0252249	M+H-2H2O	C5H11N3O2	0.6091	C00290	pos	-	-	Environmental Information Processing	Signal transduction	Organic acids and derivatives	Carboxylic acids and derivatives	110.071	9001-31-4	Amino acids, peptides, and analogues
pos_2810	Glycerylphosphorylcholine	metab_2627	0	60.1	map00565;map00564	Ether lipid metabolism;Glycerophospholipid metabolism	HMDB0000086;HMDB0252858	M+K	C8H20NO6P	0.6091	C00670	pos	-	-	Metabolism;Metabolism	Lipid metabolism;Lipid metabolism	Lipids and lipid-like molecules	Glycerophospholipids	296.066	28319-77-9	Glycerophosphocholines
pos_2818	Ethyl (S)-3-hydroxybutyrate glucoside	metab_2631	0	41	-	-	HMDB0031693	M+NH4	C12H22O8	0.6143	-	pos	-	-	-	-	Lipids and lipid-like molecules	Fatty Acyls	312.166	-	Fatty acyl glycosides
pos_2828	4-Trimethylammoniobutanoic Acid	metab_2638	90.8	0	map01100;map00310;map02010	Metabolic pathways;Lysine degradation;ABC transporters	PW_C000899;HMDB0001161	M+H	C7H15NO2	0.6355	C01181	pos	-	-	Metabolism;Metabolism;Environmental Information Processing	Global and overview maps;Amino acid metabolism;Membrane transport	Lipids and lipid-like molecules	Fatty Acyls	146.117	407-64-7	Fatty acids and conjugates
pos_2831	Cephalosporin C	metab_2640	0	56.4	map01100	Metabolic pathways	HMDB0060450	M+H-2H2O	C16H21N3O8S	0.6355	C00916	pos	Antibiotics	beta-Lactams	Metabolism	Global and overview maps	Organic acids and derivatives	Carboxylic acids and derivatives	380.095	61-24-5	Amino acids, peptides, and analogues
pos_2837	Norquetiapine	metab_2642	0	35	-	-	HMDB0246982	2M+ACN+Na	C17H17N3S	0.6461	-	pos	-	-	-	-	Organoheterocyclic compounds	Benzothiazepines	654.244	-	Dibenzothiazepines
pos_2841	Methyl (R)-9-hydroxy-10-undecene-5,7-diynoate glucoside	metab_2646	0	37.5	-	-	HMDB0040895	2M+NH4	C18H24O8	0.6566	-	pos	-	-	-	-	Lipids and lipid-like molecules	Fatty Acyls	754.328	152141-44-1	Fatty acyl glycosides
pos_2846	L-Proline	metab_2650	98.2	0	map01100;map02010;map00470;map00330;map01230;map00970	Metabolic pathways;ABC transporters;D-Amino acid metabolism;Arginine and proline metabolism;Biosynthesis of amino acids;Aminoacyl-tRNA biosynthesis	HMDB0000162;PW_C000106;HMDB0251528;MJDBOTE0000527	M+H	C5H9NO2	0.6798	C00148	pos	Peptides	Amino acids	Metabolism;Environmental Information Processing;Metabolism;Metabolism;Metabolism;Genetic Information Processing	Global and overview maps;Membrane transport;Metabolism of other amino acids;Amino acid metabolism;Global and overview maps;Translation	Organic acids and derivatives	Carboxylic acids and derivatives	116.07	147-85-3	Amino acids, peptides, and analogues
pos_2852	Nicotinamide D-ribonucleotide	metab_2653	95.9	0	map01100;map00760	Metabolic pathways;Nicotinate and nicotinamide metabolism	MJDBOTE0001107	M+H	C11H15N2O8P	0.6845	C00455	pos	-	-	Metabolism;Metabolism	Global and overview maps;Metabolism of cofactors and vitamins	-	-	335.063	1094-61-7	-
pos_2861	Plumieride	metab_2659	0	34.6	-	-	HMDB0256647	M+H-2H2O	C21H26O12	0.6898	C09797	pos	-	-	-	-	Lipids and lipid-like molecules	Prenol lipids	435.127	511-89-7	Terpene glycosides
pos_2865	Sumiki's acid	metab_2662	0	46.4	-	-	HMDB0002432	2M+ACN+Na	C6H6O4	0.6951	C20448	pos	-	-	-	-	Organoheterocyclic compounds	Furans	348.07	6338-41-6	Furoic acid and derivatives
pos_2877	Gamma-Glu-Cys	metab_2668	78.8	0	map01100;map00480;map04216;map01240	Metabolic pathways;Glutathione metabolism;Ferroptosis;Biosynthesis of cofactors	HMDB0001049	M+H	C8H14N2O5S	0.7215	C00669	pos	-	-	Metabolism;Metabolism;Cellular Processes;Metabolism	Global and overview maps;Metabolism of other amino acids;Cell growth and death;Global and overview maps	Organic acids and derivatives	Carboxylic acids and derivatives	251.069	636-58-8	Amino acids, peptides, and analogues
pos_2890	Histidinyl-Alanine	metab_2677	0	44	-	-	HMDB0028878;HMDB0304819	M+H	C9H14N4O3	0.7374	-	pos	-	-	-	-	Organic acids and derivatives	Carboxylic acids and derivatives	227.114	16874-75-2	Amino acids, peptides, and analogues
pos_2899	Imidazolelactic acid	metab_2683	0	41.1	-	-	HMDB0002320	M+ACN+H	C6H8N2O3	0.748	C05132	pos	-	-	-	-	Organoheterocyclic compounds	Azoles	198.087	876-19-7	Imidazoles
pos_2946	UDP-N-acetyl-D-mannosamine	metab_2721	0	40.9	map01100;map00520;map01250	Metabolic pathways;Amino sugar and nucleotide sugar metabolism;Biosynthesis of nucleotide sugars	HMDB0013112	M+Na	C17H27N3O17P2	0.8329	C01170	pos	-	-	Metabolism;Metabolism;Metabolism	Global and overview maps;Carbohydrate metabolism;Global and overview maps	Nucleosides, nucleotides, and analogues	Pyrimidine nucleotides	630.07	-	Pyrimidine nucleotide sugars
pos_2967	Butyric acid	metab_2740	0	58.1	map01100;map00650	Metabolic pathways;Butanoate metabolism	LMFA01010004;HMDB0000039;PW_C000028	M+H-H2O	C4H8O2	0.8704	C00246	pos	Organic acids;Lipids	Carboxylic acids;Fatty acids	Metabolism;Metabolism	Global and overview maps;Carbohydrate metabolism	Lipids and lipid-like molecules	Fatty Acyls	71.0491	107-92-6	Fatty acids and conjugates
pos_2974	Argininic acid	metab_2746	0	37.3	-	-	HMDB0003148	M+H	C6H13N3O3	0.881	-	pos	-	-	-	-	Organic acids and derivatives	Carboxylic acids and derivatives	176.103	157-07-3	Amino acids, peptides, and analogues
pos_3010	1,2-Dihydroxy-3-keto-5-methylthiopentene	metab_2779	0	39	map01100;map00270	Metabolic pathways;Cysteine and methionine metabolism	HMDB0012134	M+NH4	C6H10O3S	0.913	C15606	pos	-	-	Metabolism;Metabolism	Global and overview maps;Amino acid metabolism	Organic oxygen compounds	Organooxygen compounds	180.069	746507-19-7	Carbonyl compounds
pos_3056	[(2S)-2-Amino-3-(1H-imidazol-5-yl)propanoyl] (2S,3S)-2-amino-3-methylpentanoate	metab_2818	0	41	-	-	HMDB0257734	M+H	C12H20N4O3	0.9717	-	pos	-	-	-	-	Organic acids and derivatives	Carboxylic acids and derivatives	269.16	-	Amino acids, peptides, and analogues
pos_3058	3-Methoxypropylamine	metab_2820	0	63.7	-	-	HMDB0245920	M+H-H2O	C4H11NO	0.977	-	pos	-	-	-	-	Organic oxygen compounds	Organooxygen compounds	72.0807	-	Ethers
pos_3068	N-Acetylhistamine	metab_2829	81.2	0	map00340	Histidine metabolism	HMDB0013253	M+H	C7H11N3O	0.9877	C05135	pos	-	-	Metabolism	Amino acid metabolism	Organic acids and derivatives	Carboxylic acids and derivatives	154.097	673-49-4	Carboxylic acid derivatives
pos_3112	Gamma-Glutamylacetamide	metab_2865	0	66.7	-	-	HMDB0252618	M+ACN+H	C7H12N2O4	1.0147	-	pos	-	-	-	-	Organic acids and derivatives	Carboxylic acids and derivatives	230.113	-	Amino acids, peptides, and analogues
pos_3118	4-Methylumbelliferone glucuronide	metab_2867	0	54.7	-	-	HMDB0240464	2M+ACN+Na	C16H16O9	1.0147	C11584	pos	-	-	-	-	Phenylpropanoids and polyketides	Coumarins and derivatives	768.173	6160-80-1	Coumarin glycosides
pos_3120	Gamma-Glutamylglutamic acid	metab_2869	0	44.3	-	-	HMDB0011737	M+ACN+H	C10H16N2O7	1.0201	C05282	pos	-	-	-	-	Organic acids and derivatives	Carboxylic acids and derivatives	318.129	1116-22-9	Amino acids, peptides, and analogues
pos_3160	L-Valine, N-(2-hydroxy-3-butenyl)-	metab_2895	0	51.4	-	-	HMDB0253927	M+ACN+H	C9H17NO3	1.1298	-	pos	-	-	-	-	Organic acids and derivatives	Carboxylic acids and derivatives	229.154	-	Amino acids, peptides, and analogues
pos_3161	Valine lactate	metab_2896	0	38.6	-	-	HMDB0259749	M+ACN+H	C8H15NO5	1.1298	-	pos	-	-	-	-	Organic acids and derivatives	Carboxylic acids and derivatives	247.128	-	Amino acids, peptides, and analogues
pos_3194	5-hydroxy saxagliptin	metab_2919	0	40.7	-	-	HMDB0061099	M+Na	C18H25N3O3	1.2045	-	pos	-	-	-	-	Organic acids and derivatives	Carboxylic acids and derivatives	354.177	-	Amino acids, peptides, and analogues
pos_3195	Pyridoxine	metab_2920	91.7	0	map01100;map00750;map01240	Metabolic pathways;Vitamin B6 metabolism;Biosynthesis of cofactors	HMDB0000239;PW_C000161;HMDB0301760;MJDBOTE0000424	M+H	C8H11NO3	1.2099	C00314	pos	Vitamins and cofactors	Vitamins	Metabolism;Metabolism;Metabolism	Global and overview maps;Metabolism of cofactors and vitamins;Global and overview maps	Organoheterocyclic compounds	Pyridines and derivatives	170.081	58-56-0;65-23-6	Pyridoxines
pos_3200	N-Methylanthranilic Acid	metab_2923	69.5	0	-	-	HMDB0032609	M+H	C8H9NO2	1.2258	C03005	pos	-	-	-	-	Benzenoids	Benzene and substituted derivatives	152.07	119-68-6	Benzoic acids and derivatives
pos_3209	6-Aminonicotinamide	metab_2931	0	31.4	-	-	HMDB0247034	2M+ACN+H	C6H7N3O	1.2364	-	pos	-	-	-	-	Organoheterocyclic compounds	Pyridines and derivatives	316.15	-	Pyridinecarboxylic acids and derivatives
pos_3222	Tyrosyl-Serine	metab_2943	0	53.6	-	-	HMDB0029114	M+H	C12H16N2O5	1.2643	-	pos	-	-	-	-	Organic acids and derivatives	Carboxylic acids and derivatives	269.113	-	Amino acids, peptides, and analogues
pos_3248	Kyotorphin	metab_2964	0	40.4	-	-	HMDB0005768;HMDB0029099	M+H	C15H23N5O4	1.3546	C02993	pos	-	-	-	-	Organic acids and derivatives	Carboxylic acids and derivatives	338.182	70904-56-2	Amino acids, peptides, and analogues
pos_3263	Gamma-Glutamyl-beta-aminopropiononitrile	metab_2977	0	33.5	-	-	HMDB0060477	M+CH3OH+H	C8H13N3O3	1.4397	C06114	pos	-	-	-	-	Organic acids and derivatives	Carboxylic acids and derivatives	232.129	-	Amino acids, peptides, and analogues
pos_3268	L-Alanyl-l-Valine	metab_2981	82.3	0	-	-	HMDB0028700	M+H	C8H16N2O3	1.4716	-	pos	-	-	-	-	Organic acids and derivatives	Carboxylic acids and derivatives	189.123	3303-45-5	Amino acids, peptides, and analogues
pos_3275	Lysylisoleucine	metab_2987	0	34.5	-	-	HMDB0028955;HMDB0028954	M+H	C12H25N3O3	1.5246	-	pos	-	-	-	-	Organic acids and derivatives	Carboxylic acids and derivatives	260.196	20556-13-2;7369-79-1	Amino acids, peptides, and analogues
pos_3281	Isoleucyl-Gamma-glutamate	metab_2993	0	52.1	-	-	HMDB0028921	M+H	C11H21N3O4	1.5512	-	pos	-	-	-	-	Organic acids and derivatives	Carboxylic acids and derivatives	260.16	-	Amino acids, peptides, and analogues
pos_3300	5'-Deoxy-5'-fluorouridine	metab_3009	0	63	map00983	Drug metabolism - other enzymes	HMDB0246881;HMDB0060406	M+NH4	C9H11FN2O5	1.6416	C12739	pos	-	-	Metabolism	Xenobiotics biodegradation and metabolism	Nucleosides, nucleotides, and analogues	5''-deoxyribonucleosides	264.101	-	Not Available
pos_3301	8-Oxoguanosine	metab_3010	0	50.3	-	-	HMDB0247459;HMDB0002044;HMDB0003333	M+Na	C10H13N5O6	1.6575	-	pos	-	-	-	-	Nucleosides, nucleotides, and analogues	Purine nucleosides	322.076	3868-31-3;88847-89-6	Not Available
pos_3308	4-(Methylnitrosamino)-1-(1-oxido-3-pyridinyl)-1-butanone	metab_3016	0	34	map00980	Metabolism of xenobiotics by cytochrome P450	HMDB0062375	2M+Na	C10H13N3O3	1.6844	C19602	pos	-	-	Metabolism	Xenobiotics biodegradation and metabolism	Organic oxygen compounds	Organooxygen compounds	469.184	76014-82-9	Carbonyl compounds
pos_3312	(2S)-1-[(2S)-3-(4H-Imidazol-4-yl)-2-[[(2S)-5-oxopyrrolidine-2-carbonyl]amino]propanoyl]pyrrolidine-2-carboxylic acid	metab_3019	0	42.4	-	-	HMDB0250908	M+ACN+H	C16H21N5O5	1.695	-	pos	-	-	-	-	Organic acids and derivatives	Carboxylic acids and derivatives	405.19	-	Amino acids, peptides, and analogues
pos_3325	Piperidine	metab_3029	67.3	0	-	-	HMDB0034301	M+H	C5H11N	1.7747	C01746	pos	-	-	-	-	Organoheterocyclic compounds	Piperidines	86.0963	110-89-4	Not Available
pos_3327	Guanidine, (4-chloro-3-methoxy-1-oxo-1H-2-benzopyran-7-yl)-	metab_3031	0	35.4	-	-	HMDB0244397	M+H-2H2O	C11H10ClN3O3	1.78	-	pos	-	-	-	-	Phenylpropanoids and polyketides	Isocoumarins and derivatives	232.026	-	Not Available
pos_3341	Alanylmethionine	metab_3044	0	49.1	-	-	HMDB0028693	M+H	C8H16N2O3S	1.8865	-	pos	-	-	-	-	Organic acids and derivatives	Carboxylic acids and derivatives	221.095	14486-05-6	Amino acids, peptides, and analogues
pos_3361	PA(10:0/PGD1)	metab_3062	0	51.7	-	-	HMDB0262737	M+H+Na	C33H59O11P	1.9505	-	pos	-	-	-	-	Not Available	Not Available	343.185	-	Not Available
pos_3434	Isoleucylhydroxyproline	metab_3104	0	30.2	-	-	HMDB0028908	M+ACN+H	C11H20N2O4	1.9717	-	pos	-	-	-	-	Organic acids and derivatives	Carboxylic acids and derivatives	286.175	90965-80-3	Amino acids, peptides, and analogues
pos_3447	Valtrate	metab_3115	0	58.8	-	-	HMDB0034493	M+H-H2O	C10H12O5	2.0036	C09801	pos	-	-	-	-	Lipids and lipid-like molecules	Prenol lipids	195.065	18296-44-1	Monoterpenoids
pos_3449	Pretyrosine	metab_3117	0	43.8	map01100;map00400;map01230	Metabolic pathways;Phenylalanine, tyrosine and tryptophan biosynthesis;Biosynthesis of amino acids	HMDB0304809	M+ACN+H	C10H13NO5	2.0036	C00826	pos	-	-	Metabolism;Metabolism;Metabolism	Global and overview maps;Amino acid metabolism;Global and overview maps	Organic acids and derivatives	Carboxylic acids and derivatives	269.113	53078-86-7	Amino acids, peptides, and analogues
pos_3473	5-Methylthioribose	metab_3135	0	33.4	map01100;map00270	Metabolic pathways;Cysteine and methionine metabolism	HMDB0001087	M+ACN+H	C6H12O4S	2.0356	C03089	pos	-	-	Metabolism;Metabolism	Global and overview maps;Amino acid metabolism	Organic oxygen compounds	Organooxygen compounds	222.08	624740-12-1	Carbohydrates and carbohydrate conjugates
pos_3480	6-Hydroxy-5,7-dimethyl-2-methylamino-4-(3-pyridylmethyl)benzothiazole	metab_3142	0	42.4	-	-	HMDB0251659	M+ACN+H	C16H17N3OS	2.0462	C11593	pos	-	-	-	-	Organoheterocyclic compounds	Benzothiazoles	341.143	-	Not Available
pos_3493	S-(2-Hydroxyethyl)glutathione	metab_3155	0	37	map00980	Metabolism of xenobiotics by cytochrome P450	HMDB0062525	M+H-H2O	C12H21N3O7S	2.1102	C14875	pos	-	-	Metabolism	Xenobiotics biodegradation and metabolism	Organic acids and derivatives	Carboxylic acids and derivatives	334.106	28747-20-8	Amino acids, peptides, and analogues
pos_3533	5-Benzylacyclouridine	metab_3193	0	51.6	-	-	HMDB0246756	M+NH4	C14H16N2O4	2.3453	-	pos	-	-	-	-	Organoheterocyclic compounds	Diazines	294.144	-	Pyrimidines and pyrimidine derivatives
pos_3541	5-Fluorouridine	metab_3201	0	51.5	map00983	Drug metabolism - other enzymes	HMDB0060396;HMDB0244535	M+H	C9H11FN2O6	2.4414	C16633	pos	-	-	Metabolism	Xenobiotics biodegradation and metabolism	Nucleosides, nucleotides, and analogues	Pyrimidine nucleosides	263.069	316-46-1	Not Available
pos_3587	Benzaldehyde	metab_3245	0	39.3	map01100	Metabolic pathways	HMDB0006115	M+H	C7H6O	2.8351	C00261	pos	-	-	Metabolism	Global and overview maps	Benzenoids	Benzene and substituted derivatives	107.049	100-52-7	Benzoyl derivatives
pos_3588	3H-Dopamine	metab_3246	0	49.4	-	-	HMDB0246265	M+NH4	C8H13NO2	2.8351	-	pos	-	-	-	-	Organic oxygen compounds	Organooxygen compounds	173.128	-	Alcohols and polyols
pos_3632	4-Amino-1-[5-(hydroxymethyl)oxolan-2-yl]pyrimidin-2-one	metab_3286	0	45	-	-	HMDB0255802	M+ACN+H	C9H13N3O3	2.9961	-	pos	-	-	-	-	Nucleosides, nucleotides, and analogues	Pyrimidine nucleosides	253.129	-	Pyrimidine 2'',3''-dideoxyribonucleosides
pos_3635	6-Maleimidocaproic acid	metab_3288	41.4	0	-	-	-	M+H	C10H13NO4	3.0069	-	pos	-	-	-	-	-	-	212.092	-	-
pos_3640	Ecgonine	metab_3292	0	31.4	-	-	HMDB0006548	M+NH4	C9H15NO3	3.0282	C10858	pos	-	-	-	-	Alkaloids and derivatives	Tropane alkaloids	203.139	481-37-8	Not Available
pos_3783	Nordihydrocapsaicin	metab_3399	0	45.7	-	-	HMDB0036328;LMFA08020319	M+Na	C17H27NO3	3.1887	C20216	pos	-	-	-	-	Benzenoids	Phenols	316.186	28789-35-7	Methoxyphenols
pos_3854	N-Desmethylvenlafaxine	metab_3448	59.4	0	-	-	PW_C008635;HMDB0013892	M+Na	C16H25NO2	3.2261	-	pos	-	-	-	-	Benzenoids	Phenol ethers	286.176	149289-30-5	Anisoles
pos_3856	Val-pro-pro	metab_3450	0	85.5	-	-	HMDB0253034	M+H	C15H25N3O4	3.2261	-	pos	-	-	-	-	Organic acids and derivatives	Carboxylic acids and derivatives	312.191	-	Amino acids, peptides, and analogues
pos_3865	N-alpha-Acetyl-L-lysine	metab_3454	0	48.7	-	-	HMDB0000446	M+H	C8H16N2O3	3.2315	C12989	pos	-	-	-	-	Organic acids and derivatives	Carboxylic acids and derivatives	189.123	1946-82-3	Amino acids, peptides, and analogues
pos_3880	N-Acetyl-S-trans,trans-farnesyl-L-cysteine	metab_3464	0	36.5	-	-	HMDB0247773	M+NH4	C20H33NO3S	3.2368	-	pos	-	-	-	-	Not Available	Not Available	385.255	-	Not Available
pos_4047	[(8R,9S,13S,14S,17S)-17-Hydroxy-13-methyl-6,7,8,9,11,12,14,15,16,17-decahydrocyclopenta[a]phenanthren-3-yl] 3-cyclopentylpropanoate	metab_3564	0	40.6	-	-	HMDB0257965	M+2Na-H	C26H36O3	3.291	-	pos	-	-	-	-	Lipids and lipid-like molecules	Steroids and steroid derivatives	441.234	-	Steroid esters
pos_4059	Histidyltryptophan	metab_3571	0	62.7	-	-	HMDB0028896	M+H	C17H19N5O3	3.2963	-	pos	-	-	-	-	Organic acids and derivatives	Carboxylic acids and derivatives	342.155	23403-90-9	Amino acids, peptides, and analogues
pos_4074	DL-Valine-4-antipyrineamide	metab_3581	0	35.6	-	-	HMDB0251532	2M+3H2O+2H	C16H22N4O2	3.3016	-	pos	-	-	-	-	Organic acids and derivatives	Carboxylic acids and derivatives	316.186	-	Amino acids, peptides, and analogues
pos_4088	PA(PGJ2/14:0)	metab_3591	0	34.7	-	-	HMDB0262987	M+H+Na	C37H63O10P	3.307	-	pos	-	-	-	-	Not Available	Not Available	361.208	-	Not Available
pos_4164	28-Glucosyloleanolic acid 3-arabinoside	metab_3639	0	30.2	-	-	HMDB0036963	M+H+Na	C41H66O12	3.3494	-	pos	-	-	-	-	Lipids and lipid-like molecules	Prenol lipids	387.223	93091-75-9	Terpene glycosides
pos_4225	Tyr-ile-gly-ser-arg	metab_3682	0	48.3	-	-	HMDB0259343	M+H+Na	C26H42N8O8	3.376	-	pos	-	-	-	-	Organic acids and derivatives	Carboxylic acids and derivatives	309.155	-	Amino acids, peptides, and analogues
pos_4341	Arginylserine	metab_3754	0	40.8	-	-	HMDB0028718	2M+3H2O+2H	C9H19N5O4	3.4185	-	pos	-	-	-	-	Organic acids and derivatives	Carboxylic acids and derivatives	275.155	70921-62-9	Amino acids, peptides, and analogues
pos_4385	Obelin	metab_3781	0	56.7	-	-	HMDB0255880	M+H-H2O	C26H32N4O4	3.44	-	pos	-	-	-	-	Organoheterocyclic compounds	Quinolines and derivatives	447.244	-	Benzoquinolines
pos_4430	4-Piperidinol, 1-(3-phenothiazin-10-ylpropyl)-	metab_3807	0	58.3	-	-	HMDB0250416	M+NH4	C20H24N2OS	3.4613	-	pos	-	-	-	-	Organoheterocyclic compounds	Benzothiazines	358.197	-	Phenothiazines
pos_4483	1-(beta-D-Ribofuranosyl)-1,4-dihydronicotinamide	metab_3840	0	43.6	-	-	HMDB0011648;HMDB0011643	M+ACN+Na	C11H16N2O5	3.4772	C15497	pos	-	-	-	-	Organic oxygen compounds	Organooxygen compounds	320.124	-	Carbohydrates and carbohydrate conjugates
pos_4488	PS(15:0/TXB2)	metab_3843	0	76	-	-	HMDB0281044	M+2Na	C41H74NO14P	3.4772	-	pos	-	-	-	-	Not Available	Not Available	440.73	-	Not Available
pos_4515	Quinquenoside I	metab_3864	0	41.9	-	-	HMDB0032814	M+2H	C52H86O19	3.4825	-	pos	-	-	-	-	Lipids and lipid-like molecules	Prenol lipids	508.291	208764-50-5	Triterpenoids
pos_4522	Faropenem	metab_3870	0	33.9	-	-	HMDB0041892	M+NH4	C12H15NO5S	3.4878	C13310	pos	-	-	-	-	Organic acids and derivatives	Carboxylic acids and derivatives	303.1	106560-14-9	Amino acids, peptides, and analogues
pos_4538	Gamma-Glutamylcysteine	metab_3882	0	46.9	map01100;map00480;map04216;map01240	Metabolic pathways;Glutathione metabolism;Ferroptosis;Biosynthesis of cofactors	HMDB0001049;PW_C000826	M+H-H2O	C8H14N2O5S	3.4931	C00669	pos	-	-	Metabolism;Metabolism;Cellular Processes;Metabolism	Global and overview maps;Metabolism of other amino acids;Cell growth and death;Global and overview maps	Organic acids and derivatives	Carboxylic acids and derivatives	233.059	636-58-8	Amino acids, peptides, and analogues
pos_4543	PS(22:2(13Z,16Z)/22:5(4Z,7Z,10Z,13Z,19Z)-O(16,17))	metab_3885	0	32.8	-	-	HMDB0283170	M+H+Na	C50H82NO11P	3.4931	-	pos	-	-	-	-	Not Available	Not Available	463.779	-	Not Available
pos_4554	Hovenidulcigenin B	metab_3893	0	32.6	-	-	HMDB0041547	M+H+Na	C32H50O7	3.4985	-	pos	-	-	-	-	Lipids and lipid-like molecules	Prenol lipids	285.173	182173-50-8	Terpene lactones
pos_4568	(5R)-5-Hydroxyhexanoylcarnitine	metab_3902	0	55.5	-	-	HMDB0241666	M+H	C13H25NO5	3.5038	-	pos	-	-	-	-	Lipids and lipid-like molecules	Fatty Acyls	276.18	-	Fatty acid esters
pos_4589	Oleandomycin	metab_3914	0	40.1	map01100;map02010	Metabolic pathways;ABC transporters	HMDB0255932;LMPK04000007	M+2Na	C35H61NO12	3.5093	C01946	pos	Antibiotics	Polyketides and nonribosomal peptides	Metabolism;Environmental Information Processing	Global and overview maps;Membrane transport	Organic oxygen compounds	Organooxygen compounds	366.698	3922-90-5	Carbohydrates and carbohydrate conjugates
pos_4600	Caryophyllen-beta	metab_3921	0	61.1	-	-	HMDB0304653	M+H	C13H23NO6	3.5147	-	pos	-	-	-	-	Lipids and lipid-like molecules	Fatty Acyls	290.159	-	Fatty acid esters
pos_4608	PIP(TXB2/18:2(9Z,12Z))	metab_3927	0	47.7	-	-	HMDB0279180	M+2H	C47H82O20P2	3.5147	-	pos	-	-	-	-	Not Available	Not Available	515.252	-	Not Available
pos_4646	Gamma-L-Glutamyl-S-(1-propenyl)-cysteine sulfoxide	metab_3953	0	48.9	-	-	HMDB0303127	M+H-H2O	C11H18N2O6S	3.5307	-	pos	-	-	-	-	Organic acids and derivatives	Carboxylic acids and derivatives	289.085	-	Amino acids, peptides, and analogues
pos_4665	Dihydrocapsaicin	metab_3967	0	45.2	-	-	LMFA08020318;HMDB0038457;MJDBOTE0001228	M+Na	C18H29NO3	3.536	C16952	pos	-	-	-	-	Benzenoids	Phenols	330.202	19408-84-5	Methoxyphenols
pos_4666	Ophiopogonin C'	metab_3968	0	39.6	-	-	HMDB0029312	M+H+Na	C39H62O12	3.536	-	pos	-	-	-	-	Lipids and lipid-like molecules	Steroids and steroid derivatives	373.213	19057-67-1	Steroidal glycosides
pos_4689	Hordatine A glucoside	metab_3981	0	44.6	-	-	HMDB0030462	M+2H	C34H48N8O10	3.5413	-	pos	-	-	-	-	Phenylpropanoids and polyketides	2-arylbenzofuran flavonoids	365.181	-	Not Available
pos_4715	PG(PGD2/18:0)	metab_4000	0	68.2	-	-	HMDB0268790	M+2Na	C44H79O13P	3.5466	-	pos	-	-	-	-	Not Available	Not Available	446.249	-	Not Available
pos_4738	(2S)-2-Amino-3-[4-[(2S)-2-amino-4-methylsulfanylbutanoyl]oxyphenyl]propanoic acid	metab_4017	0	49.9	-	-	HMDB0257727	M+H	C14H20N2O4S	3.5572	-	pos	-	-	-	-	Organic acids and derivatives	Carboxylic acids and derivatives	313.121	-	Amino acids, peptides, and analogues
pos_4773	1-[(3R,4R,5R)-3-Fluoro-3,4-dihydroxy-5-(1-hydroxyethyl)oxolan-2-yl]pyrimidine-2,4-dione	metab_4038	0	73.9	-	-	HMDB0257564	M+H	C10H13FN2O6	3.5732	-	pos	-	-	-	-	Organic oxygen compounds	Organooxygen compounds	277.085	-	Carbohydrates and carbohydrate conjugates
pos_4826	Tryptophyl-Aspartate	metab_4071	0	31.3	-	-	HMDB0029079	M+H-H2O	C15H17N3O5	3.5944	-	pos	-	-	-	-	Organic acids and derivatives	Carboxylic acids and derivatives	302.111	-	Amino acids, peptides, and analogues
pos_4841	Phenylalanylasparagine	metab_4081	0	54.2	-	-	HMDB0028990	M+H	C13H17N3O4	3.5997	-	pos	-	-	-	-	Organic acids and derivatives	Carboxylic acids and derivatives	280.129	39537-20-7	Amino acids, peptides, and analogues
pos_4846	3-Hydroxymonoethylglycinexylidide	metab_4083	0	39.8	map00982	Drug metabolism - cytochrome P450	HMDB0060678;PW_C040577	2M+Na	C12H18N2O2	3.5997	C16572	pos	-	-	Metabolism	Xenobiotics biodegradation and metabolism	Organic acids and derivatives	Carboxylic acids and derivatives	467.261	34604-56-3	Amino acids, peptides, and analogues
pos_4967	6-Hydroxypseudooxynicotine	metab_4155	0	31.2	map01100;map00760	Metabolic pathways;Nicotinate and nicotinamide metabolism	HMDB0240264	M+H-H2O	C10H14N2O2	3.6475	C01297	pos	-	-	Metabolism;Metabolism	Global and overview maps;Metabolism of cofactors and vitamins	Organic oxygen compounds	Organooxygen compounds	177.102	7424-35-3	Carbonyl compounds
pos_5048	Dihydroferuperine	metab_4205	0	31.5	-	-	HMDB0040700	M+NH4	C17H23NO3	3.6795	-	pos	-	-	-	-	Organoheterocyclic compounds	Piperidines	307.201	77795-17-6	N-acylpiperidines
pos_5053	PIP(20:2(11Z,14Z)/PGJ2)	metab_4207	0	50.7	-	-	HMDB0279692	M+2H	C49H82O18P2	3.6795	-	pos	-	-	-	-	Not Available	Not Available	511.256	-	Not Available
pos_5119	N4-Acetylaminobutanal	metab_4248	0	43.5	map01100;map00330	Metabolic pathways;Arginine and proline metabolism	HMDB0004226	2M+ACN+H	C6H11NO2	3.7222	C05936	pos	-	-	Metabolism;Metabolism	Global and overview maps;Amino acid metabolism	Organic oxygen compounds	Organooxygen compounds	300.191	-	Carbonyl compounds
pos_5120	Capsaicin	metab_4249	0	34.1	map01100	Metabolic pathways	HMDB0002227;LMFA08020085;MJDBOTE0001453	M+2Na-H	C18H27NO3	3.7222	C06866	pos	-	-	Metabolism	Global and overview maps	Benzenoids	Phenols	350.17	404-86-4	Methoxyphenols
pos_5126	N'-Hydroxymethylnorcotinine	metab_4252	0	34.7	-	-	HMDB0001324	2M+NH4	C10H12N2O2	3.7275	-	pos	-	-	-	-	Organoheterocyclic compounds	Pyridines and derivatives	402.213	157129-55-0	Pyrrolidinylpyridines
pos_5129	N-Docosahexaenoyl Histidine	metab_4254	0	36.8	-	-	HMDB0242015;LMFA08020134	M+K	C28H39N3O3	3.7275	-	pos	-	-	-	-	Organic acids and derivatives	Carboxylic acids and derivatives	504.266	-	Amino acids, peptides, and analogues
pos_5209	3-Hydroxy-6-octenoylcarnitine	metab_4289	0	36.7	-	-	HMDB0241705	M+H	C15H27NO5	3.7652	-	pos	-	-	-	-	Lipids and lipid-like molecules	Fatty Acyls	302.196	-	Fatty acid esters
pos_5242	2-Aminobicyclo[2.2.1]heptane-2-carboxylic acid	metab_4307	0	30.6	-	-	HMDB0245588	M+H-2H2O	C8H13NO2	3.8092	-	pos	-	-	-	-	Lipids and lipid-like molecules	Prenol lipids	120.081	-	Monoterpenoids
pos_5354	Theasaponin E2	metab_4372	0	39.4	-	-	HMDB0033411	M+2H	C59H90O27	3.863	-	pos	-	-	-	-	Lipids and lipid-like molecules	Fatty Acyls	616.288	220114-30-7	Fatty alcohols
pos_5356	N-Lauroyl Alanine	metab_4374	0	52.5	-	-	HMDB0242026	M+2Na-H	C15H29NO3	3.8683	-	pos	-	-	-	-	Organic acids and derivatives	Carboxylic acids and derivatives	316.186	-	Amino acids, peptides, and analogues
pos_5429	Isovalerylcarnitine	metab_4420	0	55	-	-	HMDB0000688;LMFA07070076	M+H	C12H23NO4	3.911	C20826	pos	-	-	-	-	Lipids and lipid-like molecules	Fatty Acyls	246.17	31023-24-2	Fatty acid esters
pos_5432	(1x,2x)-Guaiacylglycerol 3-glucoside	metab_4422	0	49.2	-	-	HMDB0040600	M+CH3OH+H	C16H24O10	3.911	-	pos	-	-	-	-	Lipids and lipid-like molecules	Fatty Acyls	409.171	7094-73-7	Fatty acyl glycosides
pos_5445	Valine-betaxanthin	metab_4428	0	41.8	-	-	HMDB0304749	M+ACN+H	C14H18N2O6	3.9215	-	pos	-	-	-	-	Organic acids and derivatives	Carboxylic acids and derivatives	352.15	-	Amino acids, peptides, and analogues
pos_5515	Imidaprilat	metab_4472	0	61.2	-	-	HMDB0244459;HMDB0041908	M+NH4	C18H23N3O6	3.959	C21519	pos	-	-	-	-	Organic acids and derivatives	Carboxylic acids and derivatives	395.192	89371-44-8	Amino acids, peptides, and analogues
pos_5518	(x)-1,2-Propanediol 1-O-b-D-glucopyranoside	metab_4474	0	46.6	-	-	HMDB0033065	2M+ACN+H	C9H18O7	3.959	-	pos	-	-	-	-	Organic oxygen compounds	Organooxygen compounds	518.245	-	Carbohydrates and carbohydrate conjugates
pos_5529	Abacavir	metab_4478	0	39.5	-	-	HMDB0251820;HMDB0015182;PW_C009479	M+ACN+Na	C14H18N6O	3.9643	C07624	pos	-	-	-	-	Nucleosides, nucleotides, and analogues	Nucleoside and nucleotide analogues	350.17	136470-78-5	Cyclopentyl nucleosides
pos_5602	Gamma-Glutamyl-5-hydroxytryptophan	metab_4527	0	41.9	-	-	HMDB0252616	M+CH3OH+H	C16H19N3O6	3.9961	-	pos	-	-	-	-	Organic acids and derivatives	Carboxylic acids and derivatives	382.16	-	Amino acids, peptides, and analogues
pos_5636	Tacrolimus	metab_4548	0	47.1	-	-	PW_C009318;LMPK04000003;HMDB0242348;HMDB0015002;MJDBOTE0000327	M+H+Na	C44H69NO12	4.0121	C01375	pos	-	-	-	-	Phenylpropanoids and polyketides	Macrolide lactams	413.742	104987-11-3	Not Available
pos_5702	4-Hydroxy-6-octenoylcarnitine	metab_4596	0	40	-	-	HMDB0241704	M+H	C15H27NO5	4.0439	-	pos	-	-	-	-	Lipids and lipid-like molecules	Fatty Acyls	302.196	-	Fatty acid esters
pos_5726	Hymenoxon	metab_4612	0	42	-	-	HMDB0253305	M+NH4	C15H22O5	4.0598	C09482	pos	-	-	-	-	Organoheterocyclic compounds	Oxanes	300.18	57377-32-9	Not Available
pos_5782	3-Polyprenyl-4-hydroxy-5-methoxybenzoate	metab_4649	0	45.1	map01100;map00130;map01240	Metabolic pathways;Ubiquinone and other terpenoid-quinone biosynthesis;Biosynthesis of cofactors	HMDB0060379	2M+ACN+Na	C18H24O4	4.0811	C17559	pos	-	-	Metabolism;Metabolism;Metabolism	Global and overview maps;Metabolism of cofactors and vitamins;Global and overview maps	Benzenoids	Benzene and substituted derivatives	672.355	-	Benzoic acids and derivatives
pos_5825	N-(2-Cyanoethyl)valine	metab_4677	0	44.2	-	-	HMDB0254985	2M+ACN+H	C8H14N2O2	4.1076	-	pos	-	-	-	-	Organic acids and derivatives	Carboxylic acids and derivatives	382.244	-	Amino acids, peptides, and analogues
pos_5846	N-hydroxy-L-tryptophan	metab_4692	0	62.5	-	-	HMDB0255152	M+ACN+H	C11H12N2O3	4.1182	C19716	pos	-	-	-	-	Organoheterocyclic compounds	Indoles and derivatives	262.118	-	Indolyl carboxylic acids and derivatives
pos_5867	4-{[1-(2,6-dimethylphenoxy)propan-2-yl]amino}-4-Oxobutanoic Acid	metab_4706	30.4	0	-	-	-	M+H	C15H21NO4	4.1289	-	pos	-	-	-	-	-	-	280.155	-	-
pos_5869	Stizolamine	metab_4707	0	38.9	-	-	HMDB0302288	2M+NH4	C7H11N5O2	4.1289	-	pos	-	-	-	-	Organoheterocyclic compounds	Diazines	412.218	-	Pyrazines
pos_5870	PE(18:0/20:5(7Z,9Z,11E,13E,17Z)-3OH(5,6,15))	metab_4708	0	85.2	-	-	HMDB0261160	M+2Na	C43H76NO11P	4.1289	-	pos	-	-	-	-	Not Available	Not Available	429.747	-	Not Available
pos_5963	PS(PGE1/20:3(8Z,11Z,14Z))	metab_4772	0	42.5	-	-	HMDB0282554	M+2Na	C46H78NO13P	4.1713	-	pos	-	-	-	-	Not Available	Not Available	464.752	-	Not Available
pos_6106	PIP(PGF2alpha/22:5(7Z,10Z,13Z,16Z,19Z))	metab_4872	0	30.2	-	-	HMDB0280730	M+2Na	C51H84O19P2	4.2404	-	pos	-	-	-	-	Not Available	Not Available	554.245	-	Not Available
pos_6116	Solithromycin	metab_4877	0	48	-	-	HMDB0258366	M+2Na	C43H65FN6O10	4.2458	-	pos	-	-	-	-	Organoheterocyclic compounds	Benzodiazepines	445.229	-	1,4-benzodiazepines
pos_6190	DIPROTIN B	metab_4930	90.8	0	-	-	-	M+H	C16H29N3O4	4.2791	-	pos	-	-	-	-	-	-	328.223	-	-
pos_6294	Delapril diacid	metab_5010	0	39.2	-	-	HMDB0250968	M+Na	C24H28N2O5	4.3269	-	pos	-	-	-	-	Organic acids and derivatives	Peptidomimetics	447.19	-	Peptoid-peptide hybrids
pos_6322	4'-Methoxymucidin	metab_5032	0	43.2	-	-	HMDB0030019	2M+Na	C17H20O4	4.3375	-	pos	-	-	-	-	Benzenoids	Phenol ethers	599.266	86421-33-2	Anisoles
pos_6374	Heliotridine	metab_5075	0	54.7	-	-	HMDB0253071	2M+NH4	C8H13NO2	4.3642	C10321	pos	-	-	-	-	Alkaloids and derivatives	Not Available	328.223	520-63-8	Not Available
pos_6562	DG(2:0/0:0/20:4(6Z,8E,10E,14Z)-2OH(5S,12R))	metab_5215	0	37.4	-	-	HMDB0296929	M+Na	C25H40O7	4.4387	-	pos	-	-	-	-	Not Available	Not Available	475.271	-	Not Available
pos_6578	N-Benzyl-D-glucamine	metab_5227	0	49.7	-	-	HMDB0255091	M+H-2H2O	C13H21NO5	4.4494	-	pos	-	-	-	-	Organic oxygen compounds	Organooxygen compounds	236.128	-	Carbohydrates and carbohydrate conjugates
pos_6614	Serylisoleucine	metab_5252	0	63.1	-	-	HMDB0029042	2M+Na	C9H18N2O4	4.4653	-	pos	-	-	-	-	Organic acids and derivatives	Carboxylic acids and derivatives	459.244	91086-51-0	Amino acids, peptides, and analogues
pos_6711	(3b,20R,22R)-3,20,27-Trihydroxy-1-oxowitha-5,24-dienolide 3-glucoside	metab_5328	0	39.8	-	-	HMDB0033573	2M+3H2O+2H	C34H50O11	4.5084	-	pos	-	-	-	-	Lipids and lipid-like molecules	Prenol lipids	648.35	227179-09-1	Terpene glycosides
pos_6780	Lovastatin	metab_5372	0	33.6	-	-	HMDB0014372;HMDB0248085;PW_C008769;MJDBOTE0001458	M+ACN+Na	C24H36O5	4.535	C07074	pos	-	-	-	-	Organoheterocyclic compounds	Lactones	468.269	75330-75-5	Delta valerolactones
pos_6895	Notoginsenoside A	metab_5434	0	39.9	-	-	HMDB0030534	M+2Na	C54H92O24	4.6272	-	pos	-	-	-	-	Lipids and lipid-like molecules	Prenol lipids	585.287	193895-21-5	Triterpenoids
pos_7078	Tragopogonsaponin M	metab_5560	0	46.4	-	-	HMDB0037929	M+H+Na	C51H76O16	4.7124	-	pos	-	-	-	-	Lipids and lipid-like molecules	Prenol lipids	484.258	-	Triterpenoids
pos_7202	3-O-Sulfogalactosylceramide (d18:1/18:1(9Z))	metab_5661	0	30.6	map00600;map01100	Sphingolipid metabolism;Metabolic pathways	HMDB0012317	M+2Na	C42H79NO11S	4.7765	C06125	pos	Lipids	Glycolipids	Metabolism;Metabolism	Lipid metabolism;Global and overview maps	Lipids and lipid-like molecules	Sphingolipids	425.76	-	Glycosphingolipids
pos_7232	N-Lauroyl Lysine	metab_5686	0	47.6	-	-	LMFA08020262;HMDB0242036	M+2Na-H	C18H36N2O3	4.7925	-	pos	-	-	-	-	Organic acids and derivatives	Carboxylic acids and derivatives	373.244	-	Amino acids, peptides, and analogues
pos_7445	Isoleucyl-Tryptophan	metab_5846	0	52.9	-	-	HMDB0028918	M+H	C17H23N3O3	4.8995	-	pos	-	-	-	-	Organic acids and derivatives	Carboxylic acids and derivatives	318.181	-	Amino acids, peptides, and analogues
pos_7559	L-Hexanoylcarnitine	metab_5935	93.1	0	-	-	HMDB0000756	M+H	C13H25NO4	4.9633	-	pos	-	-	-	-	Lipids and lipid-like molecules	Fatty Acyls	260.185	22671-29-0	Fatty acid esters
pos_7573	Melilotoside D	metab_5943	0	86.1	-	-	HMDB0041467	M+2H	C52H86O20	4.9739	-	pos	-	-	-	-	Lipids and lipid-like molecules	Prenol lipids	516.297	172659-13-1	Triterpenoids
pos_7587	Davercin	metab_5954	0	59.9	-	-	HMDB0242528	M+Na	C38H65NO14	4.9792	-	pos	-	-	-	-	Organic oxygen compounds	Organooxygen compounds	782.432	-	Carbohydrates and carbohydrate conjugates
pos_7599	Dodecanamide	metab_5965	0	46.5	-	-	HMDB0251566;LMFA08010001	M+ACN+Na	C12H25NO	4.9898	C13831	pos	-	-	-	-	Lipids and lipid-like molecules	Fatty Acyls	263.211	-	Fatty amides
pos_7812	Cyclosquamosin F	metab_6120	0	41.3	-	-	HMDB0303371	2M+3H2O+2H	C36H54N8O11	5.1337	-	pos	-	-	-	-	Organic acids and derivatives	Carboxylic acids and derivatives	788.398	-	Amino acids, peptides, and analogues
pos_7945	Leukotriene B4 ethanolamide	metab_6222	0	46.2	-	-	HMDB0002304	M+ACN+Na	C22H37NO4	5.2243	-	pos	-	-	-	-	Organic nitrogen compounds	Organonitrogen compounds	443.286	877459-63-7	Amines
pos_8043	Leu-val-val-tyr-pro-trp-thr-gln-arg-phe	metab_6299	0	45.2	-	-	HMDB0254030	M+2Na	C65H93N15O14	5.3102	-	pos	-	-	-	-	Organic acids and derivatives	Carboxylic acids and derivatives	676.845	-	Amino acids, peptides, and analogues
pos_8099	Murepavadin	metab_6340	0	47.8	-	-	HMDB0254952	M+2Na	C73H112N22O16	5.3476	-	pos	-	-	-	-	Organic Polymers	Polypeptides	799.422	-	Not Available
pos_8132	Allyl butyrate	metab_6367	0	32.1	-	-	HMDB0040591;LMFA07010776	2M+NH4	C7H12O2	5.3689	-	pos	-	-	-	-	Lipids and lipid-like molecules	Fatty Acyls	274.201	2051-78-7	Fatty acid esters
pos_8139	Tryptophyl-Isoleucine	metab_6374	0	79.7	-	-	HMDB0029086	M+H	C17H23N3O3	5.3742	-	pos	-	-	-	-	Organic acids and derivatives	Carboxylic acids and derivatives	318.181	-	Amino acids, peptides, and analogues
pos_8199	1,2-Diethyl-3-hydroxypyridin-4-one	metab_6420	0	38.8	-	-	HMDB0244071	2M+ACN+H	C9H13NO2	5.4169	-	pos	-	-	-	-	Organoheterocyclic compounds	Pyridines and derivatives	376.222	-	Hydroxypyridines
pos_8290	Caffeoyl tyrosine	metab_6492	0	41.2	-	-	HMDB0029295	M+H-2H2O	C18H17NO6	5.497	-	pos	-	-	-	-	Organic acids and derivatives	Carboxylic acids and derivatives	308.091	124027-56-1	Amino acids, peptides, and analogues
pos_8798	Aginoside progenin	metab_6906	0	39	-	-	HMDB0034595	2M+3H2O+2H	C39H64O15	5.8659	-	pos	-	-	-	-	Organoheterocyclic compounds	Isoquinolines and derivatives	786.429	61478-53-3	Benzylisoquinolines
pos_8839	Mesuol	metab_6933	0	31	-	-	LMPK12100019;HMDB0246573;HMDB0254487	M+ACN+H	C24H24O5	5.8872	-	pos	-	-	-	-	Phenylpropanoids and polyketides	Neoflavonoids	434.195	-	Neoflavones
pos_8842	Doxycycline	metab_6936	0	40.6	-	-	PW_C008796;LMPK07000001;HMDB0014399;HMDB0303043;MJDBOTE0001556	M+NH4	C22H24N2O8	5.8925	C06973	pos	-	-	-	-	Phenylpropanoids and polyketides	Tetracyclines	462.19	564-25-0	Not Available
pos_8868	Trihexyphenidyl	metab_6955	0	35.4	-	-	HMDB0014520	M+NH4	C20H31NO	5.9244	C07171	pos	-	-	-	-	Organic nitrogen compounds	Organonitrogen compounds	319.274	144-11-6	Amines
pos_8873	Indolophenanthridine	metab_6958	0	31.4	-	-	HMDB0253475	M+NH4	C19H18N2	5.9298	-	pos	-	-	-	-	Organoheterocyclic compounds	Quinolines and derivatives	292.18	-	Benzoquinolines
pos_8874	Octanoylcarnitine	metab_6959	0	62.2	-	-	HMDB0000791;LMFA07070095	M+Na	C15H29NO4	5.9298	C02838	pos	-	-	-	-	Lipids and lipid-like molecules	Fatty Acyls	310.201	25243-95-2	Fatty acid esters
pos_8992	Ataprost	metab_7045	0	31.8	-	-	HMDB0248693	M+NH4	C21H32O4	6.0413	-	pos	-	-	-	-	Lipids and lipid-like molecules	Fatty Acyls	366.263	-	Eicosanoids
pos_9044	Hydroxytetradecadienyl-l-carnitine	metab_7090	0	64.6	-	-	HMDB0253295	M+H	C21H39NO4	6.1054	-	pos	-	-	-	-	Lipids and lipid-like molecules	Fatty Acyls	370.294	-	Fatty acids and conjugates
pos_9139	13-Hydroxyoctadecanoylcarnitine	metab_7170	0	42.6	-	-	HMDB0241521	M+H	C25H49NO5	6.1959	-	pos	-	-	-	-	Lipids and lipid-like molecules	Fatty Acyls	444.368	-	Fatty acid esters
pos_9197	2-Hydroxydocosanoylcarnitine	metab_7218	0	47.7	-	-	HMDB0241600	M+H-H2O	C29H57NO5	6.2648	-	pos	-	-	-	-	Lipids and lipid-like molecules	Fatty Acyls	482.42	-	Fatty acid esters
pos_9560	PC(18:0/0:0)	metab_7464	93.1	0	map00564	Glycerophospholipid metabolism	HMDB0010384;LMGP01050026	M+Na	C26H54NO7P	6.6829	C04230	pos	Lipids	Phospholipids	Metabolism	Lipid metabolism	Lipids and lipid-like molecules	Glycerophospholipids	546.353	19420-57-6	Glycerophosphocholines
pos_9955	Lucidenic acid M	metab_7760	0	35.1	-	-	HMDB0035973	M+ACN+Na	C27H42O6	7.4962	C10029	pos	-	-	-	-	Phenylpropanoids and polyketides	Flavonoids	526.313	110241-33-3	O-methylated flavonoids
pos_10546	GPEtn(14:0/22:4)	metab_8284	95.1	0	map01100;map00564;map00563;map04136;map04140	Metabolic pathways;Glycerophospholipid metabolism;Glycosylphosphatidylinositol (GPI)-anchor biosynthesis;Autophagy - other;Autophagy - animal	HMDB0008844	M+H	C41H74NO8P	7.4855	C00350	pos	Lipids	Phospholipids	Metabolism;Metabolism;Metabolism;Cellular Processes;Cellular Processes	Global and overview maps;Lipid metabolism;Glycan biosynthesis and metabolism;Transport and catabolism;Transport and catabolism	Lipids and lipid-like molecules	Glycerophospholipids	740.521	-	Glycerophosphoethanolamines
pos_11030	LysoPA(O-18:0/0:0)	metab_8653	0	79	-	-	HMDB0011144	M+ACN+H	C21H45O6P	6.7625	-	pos	-	-	-	-	Lipids and lipid-like molecules	Glycerophospholipids	466.328	-	Glycerophosphates
pos_11139	17-Estradiol cyclooctyl acetate	metab_8732	0	31.6	-	-	HMDB0247180	M+ACN+H	C28H40O3	6.6459	-	pos	-	-	-	-	Lipids and lipid-like molecules	Steroids and steroid derivatives	466.329	-	Steroid esters
pos_11221	Deferoxamine	metab_8787	0	56.5	-	-	HMDB0014884;LMFA08020169;MJDBOTE0001596	M+H-2H2O	C25H48N6O8	6.5876	C06940	pos	-	-	-	-	Organic acids and derivatives	Carboxylic acids and derivatives	525.336	70-51-9	Carboxylic acid derivatives
pos_11232	Linoleamide	metab_8796	0	55	-	-	LMFA08010008;HMDB0062656	2M+H	C18H33NO	6.5823	-	pos	-	-	-	-	Lipids and lipid-like molecules	Fatty Acyls	559.519	3072-13-7	Fatty amides
pos_11299	Dodecanol	metab_8839	0	45	-	-	LMFA05000001;HMDB0011626	M+ACN+H	C12H26O	6.5242	C02277	pos	-	-	-	-	Lipids and lipid-like molecules	Fatty Acyls	228.232	112-53-8	Fatty alcohols
pos_11414	17-Deoxyestradiol	metab_8904	0	40.9	-	-	HMDB0244763	2M+NH4	C18H24O	6.4447	C02453	pos	-	-	-	-	Lipids and lipid-like molecules	Steroids and steroid derivatives	530.403	-	Estrane steroids
pos_11446	1-(7Z,10Z,13Z,16Z-docosatetraenoyl)-glycero-3-phosphate	metab_8933	0	60.9	-	-	LMGP10050020;HMDB0062310;HMDB0114752	M+ACN+H	C25H43O7P	6.4235	-	pos	-	-	-	-	Lipids and lipid-like molecules	Glycerophospholipids	528.308	-	Glycerophosphates
pos_11466	Nuatigenin	metab_8949	0	51.4	-	-	HMDB0301755;LMST01090001	M+ACN+Na	C27H42O4	6.4024	C04715	pos	Steroids	27-Carbon atoms	-	-	Lipids and lipid-like molecules	Steroids and steroid derivatives	494.322	6811-35-4	Furospirostanes and derivatives
pos_11609	LysoPC(20:5(5Z,8Z,11Z,14Z,17Z)/0:0)	metab_9055	0	75.6	map00564	Glycerophospholipid metabolism	HMDB0010397	M+H	C28H48NO7P	6.3284	C04230	pos	Lipids	Phospholipids	Metabolism	Lipid metabolism	Lipids and lipid-like molecules	Glycerophospholipids	542.323	-	Glycerophosphocholines
pos_11784	Cinobufagin	metab_9198	0	60.5	-	-	LMST01130032;HMDB0250266	M+NH4	C26H34O6	6.2224	C16931	pos	Steroids	24-Carbon atoms	-	-	Lipids and lipid-like molecules	Steroids and steroid derivatives	460.269	470-37-1	Steroid lactones
pos_11854	Palmitoyl-L-carnitine	metab_9256	60.6	0	map01212;map00071	Fatty acid metabolism;Fatty acid degradation	HMDB0000222	M+H	C23H45NO4	6.18	C02990	pos	-	-	Metabolism;Metabolism	Global and overview maps;Lipid metabolism	Lipids and lipid-like molecules	Fatty Acyls	400.341	2364-67-2	Fatty acid esters
pos_11889	Sphingosine	metab_9283	96.2	0	map00600;map01100;map04210;map04217	Sphingolipid metabolism;Metabolic pathways;Apoptosis;Necroptosis	LMSP01010001;HMDB0000252;PW_C000172	M+H	C18H37NO2	6.1586	C00319	pos	-	-	Metabolism;Metabolism;Cellular Processes;Cellular Processes	Lipid metabolism;Global and overview maps;Cell growth and death;Cell growth and death	Organic nitrogen compounds	Organonitrogen compounds	300.289	123-78-4	Amines
pos_12028	Lauroylcarnitine	metab_9396	66.1	0	-	-	LMFA07070090;HMDB0002250	M+H	C19H37NO4	6.0839	-	pos	-	-	-	-	Lipids and lipid-like molecules	Fatty Acyls	344.279	25518-54-1	Fatty acid esters
pos_12039	(12E)-10-Hydroxytetradec-12-enoylcarnitine	metab_9405	0	52.4	-	-	HMDB0241362	M+H-H2O	C21H39NO5	6.0732	-	pos	-	-	-	-	Lipids and lipid-like molecules	Fatty Acyls	368.279	-	Fatty acid esters
pos_12042	Carboprost	metab_9408	0	53	-	-	HMDB0249644	M+NH4	C21H36O5	6.0679	C06872	pos	-	-	-	-	Lipids and lipid-like molecules	Fatty Acyls	386.289	35700-23-3	Eicosanoids
pos_12101	Decanoylcarnitine	metab_9455	87.8	0	-	-	LMFA07070059;HMDB0000651	M+H	C17H33NO4	6.0254	C03299	pos	-	-	-	-	Lipids and lipid-like molecules	Fatty Acyls	316.248	1492-27-9	Fatty acid esters
pos_12172	O-(11-Carboxyundecanoyl)carnitine	metab_9509	0	57.4	-	-	HMDB0240775;LMFA07070083	M+H-2H2O	C19H35NO6	5.9882	-	pos	-	-	-	-	Lipids and lipid-like molecules	Fatty Acyls	338.232	-	Fatty acid esters
pos_12173	2-Propenyl 3-methylbutanoate	metab_9510	0	45.1	-	-	LMFA07010742;HMDB0038036	2M+NH4	C8H14O2	5.9882	C19318	pos	-	-	-	-	Lipids and lipid-like molecules	Fatty Acyls	302.232	2835-39-4	Fatty acid esters
pos_12188	Vertilmicin	metab_9520	0	58.4	-	-	HMDB0242753	M+CH3OH+H	C22H43N5O7	5.9776	-	pos	-	-	-	-	Organic oxygen compounds	Organooxygen compounds	522.351	-	Carbohydrates and carbohydrate conjugates
pos_12246	Tanacetol A	metab_9562	0	70.3	-	-	HMDB0035722	M+NH4	C17H26O4	5.951	-	pos	-	-	-	-	Lipids and lipid-like molecules	Prenol lipids	312.216	86778-06-5	Sesquiterpenoids
pos_12257	L-Octanoylcarnitine	metab_9571	83.5	0	-	-	HMDB0000791;LMFA07070002	M+H	C15H29NO4	5.9404	C02838	pos	-	-	-	-	Lipids and lipid-like molecules	Fatty Acyls	288.216	25243-95-2	Fatty acid esters
pos_12288	3-O-Demethylfortimicin A	metab_9596	0	72	-	-	HMDB0245956	M+2Na-H	C16H33N5O6	5.9191	-	pos	-	-	-	-	Organic oxygen compounds	Organooxygen compounds	436.21	-	Carbohydrates and carbohydrate conjugates
pos_12309	5,7-Megastigmadien-9-ol glucoside	metab_9614	0	34.1	-	-	HMDB0041044	M+NH4	C19H32O6	5.8978	-	pos	-	-	-	-	Lipids and lipid-like molecules	Fatty Acyls	374.253	146610-77-7	Fatty acyl glycosides
pos_12319	5-Hydroxydec-7-enoylcarnitine	metab_9621	0	36.8	-	-	HMDB0241079	M+H	C17H31NO5	5.8925	-	pos	-	-	-	-	Lipids and lipid-like molecules	Fatty Acyls	330.227	-	Fatty acid esters
pos_12320	N-Isobutyl-2,4,8,10,12-tetradecapentaenamide	metab_9622	0	53.8	-	-	LMFA08020195;HMDB0031184	M+NH4	C18H27NO	5.8925	-	pos	-	-	-	-	Lipids and lipid-like molecules	Fatty Acyls	291.243	78886-65-4	Fatty amides
pos_12342	Peonidin 3-(6''-p-coumaroyl-glucoside) 5-glucoside	metab_9639	0	68.7	-	-	HMDB0038092	M+2Na-H	C38H41O17+	5.8765	-	pos	-	-	-	-	Lipids and lipid-like molecules	Prenol lipids	814.202	51939-65-2	Terpene glycosides
pos_12382	6-Hydroxydecanoylcarnitine	metab_9663	0	40.1	-	-	HMDB0241057	M+H	C17H33NO5	5.8659	-	pos	-	-	-	-	Lipids and lipid-like molecules	Fatty Acyls	332.243	-	Fatty acid esters
pos_12422	Tripelennamine	metab_9685	0	36	-	-	PW_C009256;HMDB0014930	M+CH3OH+H	C16H21N3	5.8447	C07180	pos	-	-	-	-	Benzenoids	Benzene and substituted derivatives	288.207	91-81-6	Benzylamines
pos_12459	Dialdehyde	metab_9708	0	38.7	-	-	HMDB0251125	M+ACN+H	C21H24N2O4	5.8285	C11678	pos	-	-	-	-	Alkaloids and derivatives	Harmala alkaloids	410.207	85955-83-5	Not Available
pos_12613	Gamma-Sanshool	metab_9823	0	50.1	-	-	HMDB0249150;LMFA08020179;HMDB0252623	M+NH4	C18H27NO	5.7647	-	pos	-	-	-	-	Lipids and lipid-like molecules	Fatty Acyls	291.243	-	Fatty amides
pos_12709	5-Methylhexanoylcarnitine	metab_9910	0	30.7	-	-	HMDB0241037	M+H	C14H27NO4	5.7063	-	pos	-	-	-	-	Lipids and lipid-like molecules	Fatty Acyls	274.201	-	Fatty acid esters
pos_12857	Progestoral	metab_10040	0	33.2	-	-	HMDB0060580;HMDB0244770	M+ACN+Na	C21H28O2	5.5882	C14487	pos	-	-	-	-	Lipids and lipid-like molecules	Steroids and steroid derivatives	376.222	-	Androstane steroids
pos_12885	Geranic Acid	metab_10062	56	0	-	-	HMDB0036103;LMFA01030784;HMDB0304369	M+NH4	C10H16O2	5.5668	C16461	pos	-	-	-	-	Lipids and lipid-like molecules	Prenol lipids	186.149	459-80-3	Monoterpenoids
pos_13030	7-Hydroxyoctanoylcarnitine	metab_10185	0	49.3	-	-	HMDB0241695	M+H	C15H29NO5	5.4596	-	pos	-	-	-	-	Lipids and lipid-like molecules	Fatty Acyls	304.211	-	Fatty acid esters
pos_13046	Melilotoside A	metab_10199	0	42.2	-	-	HMDB0041464	M+2Na	C35H58O7	5.4543	-	pos	-	-	-	-	Lipids and lipid-like molecules	Prenol lipids	318.197	170663-67-9	Triterpenoids
pos_13239	Valenciachrome	metab_10361	0	45.6	-	-	HMDB0036849	M+2Na-H	C27H40O3	5.3262	-	pos	-	-	-	-	Lipids and lipid-like molecules	Prenol lipids	457.265	88853-51-4	Sesterterpenoids
pos_13284	PE(DiMe(13,5)/TXB2)	metab_10398	0	53.2	-	-	HMDB0284896	M+2Na	C49H86NO13P	5.2942	-	pos	-	-	-	-	Not Available	Not Available	486.776	-	Not Available
pos_13291	Mabioside D	metab_10401	0	56.5	-	-	HMDB0040655	M+2Na	C42H70O14	5.2889	-	pos	-	-	-	-	Lipids and lipid-like molecules	Prenol lipids	422.227	156980-55-1	Triterpenoids
pos_13303	6-Hydroxyoctanoylcarnitine	metab_10412	0	45.7	-	-	HMDB0241741	M+H	C15H29NO5	5.2782	-	pos	-	-	-	-	Lipids and lipid-like molecules	Fatty Acyls	304.211	-	Fatty acid esters
pos_13306	LysoPE(22:4(7Z,10Z,13Z,16Z)/0:0)	metab_10415	0	82.1	-	-	HMDB0011523	M+2Na-H	C27H48NO7P	5.2729	-	pos	-	-	-	-	Lipids and lipid-like molecules	Glycerophospholipids	574.286	-	Glycerophosphoethanolamines
pos_13338	PA(TXB2/22:4(7Z,10Z,13Z,16Z))	metab_10439	0	41.7	-	-	HMDB0265901	M+2Na	C45H75O12P	5.2457	-	pos	-	-	-	-	Not Available	Not Available	442.242	-	Not Available
pos_13556	C75 trans	metab_10611	0	36.6	-	-	HMDB0249518	M+NH4	C14H22O4	5.1284	-	pos	-	-	-	-	Organoheterocyclic compounds	Lactones	272.185	-	Gamma butyrolactones
pos_13597	Spirolide E	metab_10634	0	71.5	-	-	HMDB0030494	M+2H	C43H67NO8	5.1071	-	pos	-	-	-	-	Lipids and lipid-like molecules	Fatty Acyls	363.751	183159-71-9	Fatty alcohols
pos_13672	7-Oxooctanoylcarnitine	metab_10681	0	38.2	-	-	HMDB0241737	M+H-H2O	C15H27NO5	5.0379	-	pos	-	-	-	-	Lipids and lipid-like molecules	Fatty Acyls	284.185	-	Fatty acid esters
pos_13708	PC(22:2(13Z,16Z)/LTE4)	metab_10708	0	36.9	-	-	HMDB0288005	M+2Na	C53H93N2O11PS	5.0219	-	pos	-	-	-	-	Not Available	Not Available	521.3	-	Not Available
pos_13734	Medinoside E	metab_10729	0	72.7	-	-	HMDB0040826	M+2H	C54H88O23	5.0057	-	pos	-	-	-	-	Organic acids and derivatives	Carboxylic acids and derivatives	553.297	170034-93-2	Amino acids, peptides, and analogues
pos_13753	1-Nitrosopiperazine	metab_10746	0	34.6	-	-	HMDB0243969	2M+ACN+H	C4H9N3O	5.0004	-	pos	-	-	-	-	Organoheterocyclic compounds	Diazinanes	272.185	-	Piperazines
pos_13777	AcOrn[Oic(2),(alphaMe)Phe(5),dbetaNal(7),Ile(8)]desArg(9)-bradykinin	metab_10765	0	43.6	-	-	HMDB0257071	M+2H	C61H87N13O12	4.9898	-	pos	-	-	-	-	Organic acids and derivatives	Carboxylic acids and derivatives	597.839	-	Amino acids, peptides, and analogues
pos_13784	Ala-Phe-Ala	metab_10770	0	55.7	-	-	HMDB0304795	M+H-H2O	C15H21N3O4	4.9898	-	pos	-	-	-	-	Organic acids and derivatives	Carboxylic acids and derivatives	290.149	-	Amino acids, peptides, and analogues
pos_13819	CDP-DG(i-22:0/PGJ2)	metab_10800	0	36.4	-	-	HMDB0294329	M+2Na	C54H91N3O17P2	4.9686	-	pos	-	-	-	-	Not Available	Not Available	580.784	-	Not Available
pos_13832	Sophoramine	metab_10811	0	35.3	-	-	HMDB0258382	M+NH4	C15H20N2O	4.9633	C10782	pos	-	-	-	-	Organoheterocyclic compounds	Diazanaphthalenes	262.191	6882-66-2	Naphthyridines
pos_13838	Z-Ile-Glu(O-t-butyl)-Ala-Leucinal	metab_10817	0	39.4	-	-	HMDB0244712	M+ACN+Na	C32H50N4O8	4.958	-	pos	-	-	-	-	Organic acids and derivatives	Carboxylic acids and derivatives	682.376	-	Amino acids, peptides, and analogues
pos_13898	Hoduloside X	metab_10861	0	69.3	-	-	HMDB0040662	M+2H	C53H88O23	4.9261	-	pos	-	-	-	-	Lipids and lipid-like molecules	Prenol lipids	547.298	154971-14-9	Triterpenoids
pos_14048	N(2)-phenylacetyl-L-glutaminate	metab_10994	0	36.7	-	-	HMDB0062645	M+ACN+H	C13H16N2O4	4.8674	C05597	pos	-	-	-	-	Organic acids and derivatives	Carboxylic acids and derivatives	306.145	-	Amino acids, peptides, and analogues
pos_14083	2-Methoxy-5-methylaniline	metab_11019	0	30.2	-	-	HMDB0245200	M+H-H2O	C8H11NO	4.8514	C19216	pos	-	-	-	-	Benzenoids	Phenol ethers	120.081	-	Aminophenyl ethers
pos_14236	2-Hydroxyquinoline	metab_11125	66.3	0	-	-	-	M+H	C9H7NO	4.7818	C06338	pos	-	-	-	-	-	-	146.06	70254-42-1	-
pos_14326	Pro-Pro-Phe	metab_11195	0	42.5	-	-	HMDB0304811	M+CH3OH+H	C19H25N3O4	4.7391	-	pos	-	-	-	-	Organic acids and derivatives	Carboxylic acids and derivatives	392.217	-	Amino acids, peptides, and analogues
pos_14386	PE(PGD2/20:4(5Z,8Z,11Z,14Z))	metab_11239	0	35.3	-	-	HMDB0262365	M+2Na	C45H74NO11P	4.7124	-	pos	-	-	-	-	Not Available	Not Available	440.742	-	Not Available
pos_14413	PGP(PGD1/a-25:0)	metab_11260	0	45.1	-	-	HMDB0274776	M+2Na	C51H96O16P2	4.7017	-	pos	-	-	-	-	Not Available	Not Available	536.3	-	Not Available
pos_14498	PI(20:3(8Z,11Z,14Z)-2OH(5,6)/18:2(9Z,12Z))	metab_11322	0	72.4	-	-	HMDB0276694	M+2Na	C47H81O15P	4.6643	-	pos	-	-	-	-	Not Available	Not Available	481.254	-	Not Available
pos_14596	PI(16:2(9Z,12Z)/PGF1alpha)	metab_11397	0	47.3	-	-	HMDB0276332	M+2Na	C45H79O16P	4.6272	-	pos	-	-	-	-	Not Available	Not Available	476.247	-	Not Available
pos_14641	Trifluoroacetyl-l-lysyl-l-alaninanilide	metab_11417	0	30.3	-	-	HMDB0259204	M+H	C17H23F3N4O3	4.5905	-	pos	-	-	-	-	Organic acids and derivatives	Carboxylic acids and derivatives	389.181	-	Amino acids, peptides, and analogues
pos_14737	Tenuazonic acid	metab_11474	0	30.6	-	-	HMDB0036074	M+H-H2O	C10H15NO3	4.5297	C08511	pos	-	-	-	-	Organoheterocyclic compounds	Pyrrolines	180.102	610-88-8;27778-66-1	Not Available
pos_14785	N-(8-Amino-1-carboxyoctyl)-alanyl-proline	metab_11500	0	36.7	-	-	HMDB0247737	M+ACN+H	C17H31N3O5	4.5137	-	pos	-	-	-	-	Nucleosides, nucleotides, and analogues	Purine nucleosides	399.259	-	Not Available
pos_14865	Prolylphenylalanine	metab_11562	0	53	-	-	HMDB0011179	M+ACN+H	C14H18N2O3	4.4867	-	pos	-	-	-	-	Organic acids and derivatives	Carboxylic acids and derivatives	304.165	13589-02-1	Amino acids, peptides, and analogues
pos_14972	1,3-Diphenylguanidine	metab_11646	78.8	0	-	-	-	M+H	C13H13N3	4.4441	-	pos	-	-	-	-	-	-	212.118	-	-
pos_15049	PI(22:3(10Z,13Z,16Z)/PGF1alpha)	metab_11704	0	34.8	-	-	HMDB0277890	M+2Na	C52H91O16P	4.4119	-	pos	-	-	-	-	Not Available	Not Available	524.295	-	Not Available
pos_15139	Glycyl-Methionine	metab_11767	0	39.7	-	-	HMDB0028847	M+ACN+Na	C7H14N2O3S	4.38	-	pos	-	-	-	-	Organic acids and derivatives	Carboxylic acids and derivatives	270.089	-	Amino acids, peptides, and analogues
pos_15154	7,8-Dihydro-3b,6a-dihydroxy-alpha-ionol 9-glucoside	metab_11777	0	39.3	-	-	HMDB0041578	M+CH3OH+H	C19H34O8	4.3747	-	pos	-	-	-	-	Lipids and lipid-like molecules	Fatty Acyls	423.259	177261-75-5	Fatty acyl glycosides
pos_15208	N-Phenylpyrimidin-2-amine	metab_11823	0	41.6	-	-	HMDB0246981	2M+NH4	C10H9N3	4.3588	-	pos	-	-	-	-	Benzenoids	Benzene and substituted derivatives	360.195	-	Aniline and substituted anilines
pos_15209	Valylserine	metab_11824	0	37.6	-	-	HMDB0029136	M+H-H2O	C8H16N2O4	4.3588	-	pos	-	-	-	-	Organic acids and derivatives	Carboxylic acids and derivatives	187.107	13588-94-8	Amino acids, peptides, and analogues
pos_15253	Gabazine	metab_11858	0	37.2	-	-	HMDB0252568	M+CH3OH+H	C15H17N3O3	4.3429	C13796	pos	-	-	-	-	Organoheterocyclic compounds	Diazines	320.16	-	Pyridazines and derivatives
pos_15278	(2R,3S)-3-Hydroxy-1,1-dimethylpyrrolidin-1-ium-2-carboxylate	metab_11874	0	34.4	-	-	HMDB0242121	2M+ACN+H	C7H13NO3	4.3322	-	pos	-	-	-	-	Organic acids and derivatives	Carboxylic acids and derivatives	360.212	-	Amino acids, peptides, and analogues
pos_15369	Cycloheximide	metab_11937	0	31.2	-	-	HMDB0250657	M+K	C15H23NO4	4.2951	C06685	pos	Antibiotics	Others	-	-	Organoheterocyclic compounds	Piperidines	320.124	66-81-9	Piperidinones
pos_15382	Cilobradine	metab_11950	0	34.9	-	-	HMDB0250244	M+NH4	C28H38N2O5	4.2897	-	pos	-	-	-	-	Organoheterocyclic compounds	Benzazepines	500.307	-	Not Available
pos_15426	PA(20:5(5Z,8Z,11Z,14Z,17Z)/20:3(6,8,11)-OH(5))	metab_11988	0	50.3	-	-	HMDB0265441	M+2Na	C43H69O9P	4.2737	-	pos	-	-	-	-	Not Available	Not Available	403.224	-	Not Available
pos_15448	Capsianoside III	metab_12008	0	43.1	-	-	HMDB0031891	M+H+Na	C50H84O26	4.263	-	pos	-	-	-	-	Lipids and lipid-like molecules	Prenol lipids	562.261	121961-81-7	Terpene glycosides
pos_15453	PA(16:1(9Z)/22:6(4Z,7Z,11E,13Z,15E,19Z)-2OH(10S,17))	metab_12012	0	66.5	-	-	HMDB0263453	M+H+Na	C41H67O10P	4.263	-	pos	-	-	-	-	Not Available	Not Available	387.221	-	Not Available
pos_15480	Alpha-Neoendorphin	metab_12033	0	71.2	-	-	HMDB0248239	M+H+Na	C60H89N15O13	4.2511	C16039	pos	-	-	-	-	Benzenoids	Tetralins	625.831	-	Not Available
pos_15586	Indoline	metab_12106	33.6	0	-	-	HMDB0253472	M+H	C8H9N	4.2138	-	pos	-	-	-	-	Organoheterocyclic compounds	Indoles and derivatives	120.081	-	Indolines
pos_15698	Arenobufagin	metab_12186	0	32.3	-	-	HMDB0248571	M+Na	C24H32O6	4.1713	C20035	pos	-	-	-	-	Lipids and lipid-like molecules	Steroids and steroid derivatives	439.208	464-74-4	Steroid lactones
pos_15700	Azaline	metab_12187	0	86.2	-	-	HMDB0248762	M+2H	C74H106ClN23O12	4.166	-	pos	-	-	-	-	Organic acids and derivatives	Carboxylic acids and derivatives	772.905	-	Amino acids, peptides, and analogues
pos_15710	PA(20:4(7E,9E,11Z,13E)-3OH(5S,6R,15S)/i-16:0)	metab_12194	0	62.2	-	-	HMDB0267768	M+2Na	C39H69O11P	4.166	-	pos	-	-	-	-	Not Available	Not Available	395.221	-	Not Available
pos_15714	4-Hydroxyhexanoycarnitine	metab_12196	0	44.7	-	-	HMDB0241665	M+H-H2O	C13H25NO5	4.166	-	pos	-	-	-	-	Lipids and lipid-like molecules	Fatty Acyls	258.17	-	Fatty acid esters
pos_15834	Octhilinone	metab_12288	61.2	0	-	-	-	M+NH4	C11H19NOS	4.1182	C18752	pos	-	-	-	-	-	-	231.152	26530-20-1	-
pos_15860	Salidroside	metab_12305	0	44.2	map01100;map00350	Metabolic pathways;Tyrosine metabolism	HMDB0257463;MJDBOTE0000899	M+CH3OH+H	C14H20O7	4.1076	C06046	pos	-	-	Metabolism;Metabolism	Global and overview maps;Amino acid metabolism	Organic oxygen compounds	Organooxygen compounds	333.155	10338-51-9	Carbohydrates and carbohydrate conjugates
pos_15895	N-(2,3-Dihydroxypropyl)valine	metab_12329	0	71.6	-	-	HMDB0254994	M+ACN+H	C8H17NO4	4.0917	-	pos	-	-	-	-	Organic acids and derivatives	Carboxylic acids and derivatives	233.149	-	Amino acids, peptides, and analogues
pos_15912	NH-DVal(NMe)-Val-OMe	metab_12342	44.4	0	-	-	-	M+H	C12H24N2O3	4.0864	-	pos	-	-	-	-	-	-	245.186	-	-
pos_15994	1,6-anhydro-N-acetyl-beta-muramate	metab_12398	0	34.8	map01100;map00520;map01250	Metabolic pathways;Amino sugar and nucleotide sugar metabolism;Biosynthesis of nucleotide sugars	HMDB0304012	M+NH4	C11H16NO7-	4.0545	C19769	pos	-	-	Metabolism;Metabolism;Metabolism	Global and overview maps;Carbohydrate metabolism;Global and overview maps	Organoheterocyclic compounds	Oxepanes	292.129	-	Not Available
pos_15997	Metaxalone	metab_12400	0	37.1	-	-	HMDB0014798	2M+Na	C12H15NO3	4.0492	C07934	pos	-	-	-	-	Benzenoids	Phenol ethers	465.197	1665-48-1	Not Available
pos_16018	Sisomicin sulfate	metab_12412	0	68.7	-	-	HMDB0242632	M+ACN+H	C19H37N5O7	4.0386	-	pos	-	-	-	-	Not Available	Not Available	489.302	-	Not Available
pos_16180	Piperidine-4-Carboxamide	metab_12528	33.6	0	-	-	-	M+H	C6H12N2O	3.9802	-	pos	-	-	-	-	-	-	129.102	-	-
pos_16198	CDP-DG(22:3(10Z,13Z,16Z)/22:6(4Z,7Z,10Z,13E,15E,19Z)-OH(17))	metab_12541	0	51.6	-	-	HMDB0292405	M+2H	C57H89N3O16P2	3.9696	-	pos	-	-	-	-	Not Available	Not Available	567.798	-	Not Available
pos_16214	Tiglylglycine	metab_12551	0	37.6	-	-	HMDB0000959	2M+ACN+Na	C7H11NO3	3.9643	-	pos	-	-	-	-	Organic acids and derivatives	Carboxylic acids and derivatives	378.165	35842-45-6	Amino acids, peptides, and analogues
pos_16303	Ultram	metab_12605	0	37.7	-	-	HMDB0259401;HMDB0014339	M+Na	C16H25NO2	3.9271	C07153	pos	-	-	-	-	Benzenoids	Phenol ethers	286.176	27203-92-5	Anisoles
pos_16318	CDP-DG(5-iso PGF2VI/22:3(10Z,13Z,16Z))	metab_12615	0	75.4	-	-	HMDB0292368	M+2H	C53H87N3O18P2	3.9162	-	pos	-	-	-	-	Not Available	Not Available	558.779	-	Not Available
pos_16334	Propyphenazone	metab_12623	45.9	0	-	-	HMDB0256846	M+NH4	C14H18N2O	3.911	-	pos	-	-	-	-	Organoheterocyclic compounds	Azoles	248.175	-	Pyrazoles
pos_16392	Alanylvaline	metab_12659	0	34.9	-	-	HMDB0028700	2M+ACN+H	C8H16N2O3	3.8844	-	pos	-	-	-	-	Organic acids and derivatives	Carboxylic acids and derivatives	418.265	3303-45-5	Amino acids, peptides, and analogues
pos_16403	PA(20:4(5Z,8Z,11Z,14Z)-OH(19S)/16:1(9Z))	metab_12664	0	43.5	-	-	HMDB0263379	M+2Na	C39H67O9P	3.8791	-	pos	-	-	-	-	Not Available	Not Available	378.217	-	Not Available
pos_16404	Ecgonine Methyl Ester	metab_12665	82.6	0	map01100	Metabolic pathways	HMDB0062751;HMDB0006406	M+NH4	C10H17NO3	3.8791	C12448	pos	-	-	Metabolism	Global and overview maps	Organic acids and derivatives	Carboxylic acids and derivatives	217.154	7143-09-01	Amino acids, peptides, and analogues
pos_16421	Tetramethrin	metab_12676	0	34.6	-	-	HMDB0258915	M+Na	C19H25NO4	3.8683	C18373	pos	-	-	-	-	Organoheterocyclic compounds	Isoindoles and derivatives	354.165	7696-12-0	Isoindolines
pos_16464	Vitamin D5	metab_12700	0	66.1	-	-	HMDB0040586;LMST03040002	M+2Na-H	C29H48O	3.8416	C18193	pos	-	-	-	-	Lipids and lipid-like molecules	Steroids and steroid derivatives	457.338	71761-06-3	Vitamin D and derivatives
pos_16467	1-Deoxynojirimycin	metab_12701	0	32.6	-	-	HMDB0035359	2M+ACN+Na	C6H13NO4	3.8416	C16843	pos	-	-	-	-	Organoheterocyclic compounds	Piperidines	390.186	19130-96-2	Not Available
pos_16469	Sinapine	metab_12703	0	30.9	-	-	HMDB0029379	M+CH3OH+H	C16H24NO5+	3.8416	C00933	pos	-	-	-	-	Phenylpropanoids and polyketides	Cinnamic acids and derivatives	343.198	84123-22-8;18696-26-9	Hydroxycinnamic acids and derivatives
pos_16472	2-Aminobutan-1-ol	metab_12705	0	48.7	-	-	HMDB0245012	M+H-H2O	C4H11NO	3.8416	-	pos	-	-	-	-	Organic nitrogen compounds	Organonitrogen compounds	72.0807	-	Amines
pos_16549	Methyl cinnamate	metab_12747	0	54.3	-	-	HMDB0303905;HMDB0033833	M+NH4	C10H10O2	3.8092	C06358	pos	-	-	-	-	Phenylpropanoids and polyketides	Cinnamic acids and derivatives	180.102	103-26-4	Cinnamic acid esters
pos_16681	2-Pyrazinoylguanidine	metab_12806	0	40.1	-	-	HMDB0247125	M+H-H2O	C6H7N5O	3.7382	-	pos	-	-	-	-	Organoheterocyclic compounds	Diazines	148.06	-	Pyrazines
pos_16705	3-Methylindole	metab_12819	33.5	0	map00380	Tryptophan metabolism	HMDB0000466	M+H	C9H9N	3.7222	C08313	pos	-	-	Metabolism	Amino acid metabolism	Organoheterocyclic compounds	Indoles and derivatives	132.081	83-34-1	Indoles
pos_16710	Temafloxacin	metab_12823	0	50.7	-	-	HMDB0258796	M+2Na-H	C21H18F3N3O3	3.7168	-	pos	-	-	-	-	Benzenoids	Anthracenes	462.098	-	Not Available
pos_16759	N-Ethylnorcotinine	metab_12849	0	83.9	-	-	HMDB0255139	M+H	C11H14N2O	3.6955	-	pos	-	-	-	-	Organoheterocyclic compounds	Pyridines and derivatives	191.118	-	Pyrrolidinylpyridines
pos_16780	3-(3-methylimidazo[4,5-b]pyridin-2-yl)-N-propan-2-ylpyrrolidine-1-carboxamide	metab_12862	41.8	0	-	-	-	M+H	C15H21N5O	3.6848	-	pos	-	-	-	-	-	-	288.18	-	-
pos_16781	Leonurine	metab_12863	0	48.1	-	-	HMDB0254014	M+H-2H2O	C14H21N3O5	3.6848	C16985	pos	-	-	-	-	Benzenoids	Benzene and substituted derivatives	276.134	24697-74-3	Benzoic acids and derivatives
pos_16787	Corchoroside B	metab_12868	0	46.6	-	-	HMDB0030343	M+CH3OH+H	C29H42O8	3.6795	-	pos	-	-	-	-	Lipids and lipid-like molecules	Steroids and steroid derivatives	551.318	35536-76-6	Steroidal glycosides
pos_16816	N,n-Dimethyl-N'-(8-Methyl-5H-pyrimido[5,4-b]indol-4-yl)ethane-1,2-Diamine	metab_12885	33.3	0	-	-	-	M+CH3OH+H	C15H19N5	3.674	-	pos	-	-	-	-	-	-	302.196	-	-
pos_16827	Withanolide	metab_12889	0	38.9	-	-	HMDB0003218;LMST01160020;LMST01160018	2M+3H2O+2H	C28H38O6	3.6687	C08842	pos	-	-	-	-	Lipids and lipid-like molecules	Glycerophospholipids	484.276	30655-48-2	Glycerophosphocholines
pos_16859	Leucyl-Tyrosine	metab_12913	0	54.6	-	-	HMDB0028941	M+H	C15H22N2O4	3.6581	-	pos	-	-	-	-	Organic acids and derivatives	Carboxylic acids and derivatives	295.165	-	Amino acids, peptides, and analogues
pos_16961	Arginylhistidine	metab_12983	0	41.1	-	-	HMDB0028711	M+ACN+Na	C12H21N7O3	3.6262	-	pos	-	-	-	-	Organic acids and derivatives	Carboxylic acids and derivatives	375.187	155114-05-9	Amino acids, peptides, and analogues
pos_16995	Merodesmosine	metab_13002	0	40.3	-	-	HMDB0030407	M+H-H2O	C18H34N4O6	3.6156	-	pos	-	-	-	-	Organic acids and derivatives	Carboxylic acids and derivatives	385.244	17096-97-8	Amino acids, peptides, and analogues
pos_17029	Leucyl-Valine	metab_13023	0	41.4	-	-	HMDB0028942	M+H	C11H22N2O3	3.605	-	pos	-	-	-	-	Organic acids and derivatives	Carboxylic acids and derivatives	231.17	-	Amino acids, peptides, and analogues
pos_17043	5-Hydroxy-L-tryptophan	metab_13031	0	61.2	map01100;map00380	Metabolic pathways;Tryptophan metabolism	PW_C000358;HMDB0000472	M+ACN+H	C11H12N2O3	3.5997	C00643	pos	-	-	Metabolism;Metabolism	Global and overview maps;Amino acid metabolism	Organoheterocyclic compounds	Indoles and derivatives	262.118	4350-09-08	Tryptamines and derivatives
pos_17055	PE(16:1(9Z)/PGE1)	metab_13038	0	45	-	-	HMDB0261078	M+H+Na	C41H74NO11P	3.5944	-	pos	-	-	-	-	Not Available	Not Available	405.745	-	Not Available
pos_17058	Betaxolol	metab_13040	0	58.1	-	-	PW_C008742;HMDB0014341;MJDBOTE0000884	M+Na	C18H29NO3	3.5944	C06849	pos	-	-	-	-	Benzenoids	Phenols	330.202	63659-18-7	Tyrosols and derivatives
pos_17085	PS(22:4(7Z,10Z,13Z,16Z)/22:6(4Z,7Z,10Z,13Z,16Z,19Z))	metab_13055	0	41.8	map01100;map00564;map00260	Metabolic pathways;Glycerophospholipid metabolism;Glycine, serine and threonine metabolism	HMDB0116782;LMGP03010984;PW_C061244	M+2Na	C50H78NO10P	3.5838	C02737	pos	Lipids	Phospholipids	Metabolism;Metabolism;Metabolism	Global and overview maps;Lipid metabolism;Amino acid metabolism	Lipids and lipid-like molecules	Glycerophospholipids	464.758	-	Glycerophosphoserines
pos_17087	PG(i-12:0/PGD1)	metab_13056	0	39.8	-	-	HMDB0271143	M+2Na	C38H69O13P	3.5838	-	pos	-	-	-	-	Not Available	Not Available	405.211	-	Not Available
pos_17090	Pheneturide	metab_13058	0	48.7	-	-	HMDB0256403	M+H	C11H14N2O2	3.5838	C12590	pos	-	-	-	-	Benzenoids	Benzene and substituted derivatives	207.112	90-49-3	Phenylpropanes
pos_17109	Tyr-tyr	metab_13069	70.3	0	-	-	HMDB0029117	M+H	C18H20N2O5	3.5785	-	pos	-	-	-	-	Organic acids and derivatives	Carboxylic acids and derivatives	345.144	-	Amino acids, peptides, and analogues
pos_17132	Epsilon-(gamma-Glutamyl)lysine	metab_13083	0	56.8	-	-	HMDB0003869	M+ACN+H	C11H21N3O5	3.5732	-	pos	-	-	-	-	Organic acids and derivatives	Carboxylic acids and derivatives	317.181	17105-15-6	Amino acids, peptides, and analogues
pos_17159	1-[5-(propanoylamino)pyridin-2-yl]-N-propylimidazole-4-carboxamide	metab_13094	31.2	0	-	-	-	M+H	C15H19N5O2	3.5625	-	pos	-	-	-	-	-	-	302.159	-	-
pos_17171	18-Carboxy-dinor-LTE4	metab_13101	0	61.7	-	-	LMFA03020057;LMFA03020056;HMDB0012607	2M+3H2O+2H	C21H31NO7S	3.5572	-	pos	-	-	-	-	Organic acids and derivatives	Carboxylic acids and derivatives	455.195	-	Amino acids, peptides, and analogues
pos_17347	(11S,14S,17R,20S,23R)-20-Benzyl-17-[3-(diaminomethylideneamino)propyl]-14-(1H-indol-3-ylmethyl)-2,5,13,16,19,22-hexaoxo-1,6,12,15,18,21-hexazabicyclo[21.3.0]hexacosane-11-carboxamide	metab_13217	0	96.2	-	-	HMDB0260063	M+2H	C41H55N11O7	3.5147	-	pos	-	-	-	-	Organic acids and derivatives	Carboxylic acids and derivatives	407.718	-	Amino acids, peptides, and analogues
pos_17389	Ser-Leu-Ile-Gly-Lys-Val	metab_13248	0	37.8	-	-	HMDB0250013	M+2Na	C28H53N7O8	3.5038	-	pos	-	-	-	-	Organic acids and derivatives	Carboxylic acids and derivatives	330.685	-	Amino acids, peptides, and analogues
pos_17422	Formacidine	metab_13267	0	45.9	-	-	HMDB0252438	M+2Na	C43H74N2O14	3.4931	-	pos	-	-	-	-	Organic oxygen compounds	Organooxygen compounds	444.244	-	Carbohydrates and carbohydrate conjugates
pos_17513	(S)-Nerolidol 3-O-[a-L-Rhamnopyranosyl-(1->4)-a-L-rhamnopyranosyl-(1->2)-[a-L-rhamnopyranosyl-(1->6)]-b-D-glucopyranoside]	metab_13332	0	38	-	-	HMDB0040847	M+2H	C39H66O18	3.4719	-	pos	-	-	-	-	Organic oxygen compounds	Organooxygen compounds	412.218	130466-32-9	Carbohydrates and carbohydrate conjugates
pos_17575	Validamycin A	metab_13374	0	35.2	map01100	Metabolic pathways	HMDB0036592	M+H-2H2O	C20H35NO13	3.456	C12112	pos	-	-	Metabolism	Global and overview maps	Organic oxygen compounds	Organooxygen compounds	462.201	37248-47-8	Carbohydrates and carbohydrate conjugates
pos_17585	Fusaric Acid	metab_13384	55.2	0	-	-	HMDB0252556	M+NH4	C10H13NO2	3.456	C10146	pos	-	-	-	-	Organoheterocyclic compounds	Pyridines and derivatives	197.128	536-69-6	Pyridinecarboxylic acids and derivatives
pos_17600	O-Adipoylcarnitine	metab_13393	0	50.6	-	-	HMDB0061677;LMFA07070087	M+H	C13H23NO6	3.4506	-	pos	-	-	-	-	Lipids and lipid-like molecules	Fatty Acyls	290.159	102636-83-9	Fatty acid esters
pos_17615	Cilomilast	metab_13401	0	43.3	-	-	HMDB0250246	M+Na	C20H25NO4	3.4453	-	pos	-	-	-	-	Benzenoids	Phenol ethers	366.165	-	Anisoles
pos_17652	Homomethionine	metab_13424	0	36	map01210	2-Oxocarboxylic acid metabolism	HMDB0030406	2M+NH4	C6H13NO2S	3.4347	C17213	pos	-	-	Metabolism	Global and overview maps	Organic acids and derivatives	Carboxylic acids and derivatives	344.164	25148-30-5	Amino acids, peptides, and analogues
pos_17660	Orciprenaline	metab_13430	0	38.2	-	-	HMDB0014954	2M+Na	C11H17NO3	3.4294	C07144	pos	-	-	-	-	Benzenoids	Phenols	445.229	586-06-1	Benzenediols
pos_17673	Suspensolide F	metab_13439	0	35.6	-	-	HMDB0031918	M+CH3OH+H	C21H34O12	3.4238	C17429	pos	-	-	-	-	Lipids and lipid-like molecules	Prenol lipids	511.239	64703-86-2	Terpene glycosides
pos_17785	PGP(PGD2/a-21:0)	metab_13501	0	31	-	-	HMDB0274604	M+2H	C47H86O16P2	3.3866	-	pos	-	-	-	-	Not Available	Not Available	485.276	-	Not Available
pos_17906	Lenperone	metab_13574	0	53.5	-	-	HMDB0254009	M+Na	C22H23F2NO2	3.36	-	pos	-	-	-	-	Organic oxygen compounds	Organooxygen compounds	394.16	-	Carbonyl compounds
pos_17912	(-)-Abscisic acid	metab_13579	0	60.5	-	-	LMPR0103050008;HMDB0243505	M+H-2H2O	C15H20O4	3.36	C11060	pos	-	-	-	-	Lipids and lipid-like molecules	Prenol lipids	229.123	-	Sesquiterpenoids
pos_17916	Pheophorbide a	metab_13582	0	40.1	map00860	Porphyrin metabolism	HMDB0256449	M+H-2H2O	C35H36N4O5	3.3547	C18021	pos	-	-	Metabolism	Metabolism of cofactors and vitamins	Not Available	Not Available	557.256	15664-29-6	Not Available
pos_17967	L-Pipecolic acid	metab_13613	0	36.6	map01100;map00310	Metabolic pathways;Lysine degradation	HMDB0000716;HMDB0000070;PW_C000567	2M+Na	C6H11NO2	3.3441	C00408	pos	-	-	Metabolism;Metabolism	Global and overview maps;Amino acid metabolism	Organic acids and derivatives	Carboxylic acids and derivatives	281.149	535-75-1;3105-95-1	Amino acids, peptides, and analogues
pos_17971	L-Tyrosine	metab_13615	88.6	0	map01100;map00350;map01240;map00730;map00130;map01230;map01210;map00360;map00970;map00400;map04916	Metabolic pathways;Tyrosine metabolism;Biosynthesis of cofactors;Thiamine metabolism;Ubiquinone and other terpenoid-quinone biosynthesis;Biosynthesis of amino acids;2-Oxocarboxylic acid metabolism;Phenylalanine metabolism;Aminoacyl-tRNA biosynthesis;Phenylalanine, tyrosine and tryptophan biosynthesis;Melanogenesis	HMDB0000158;PW_C000103;MJDBOTE0000356	M+H	C9H11NO3	3.3441	C00082	pos	Peptides	Amino acids	Metabolism;Metabolism;Metabolism;Metabolism;Metabolism;Metabolism;Metabolism;Metabolism;Genetic Information Processing;Metabolism;Organismal Systems	Global and overview maps;Amino acid metabolism;Global and overview maps;Metabolism of cofactors and vitamins;Metabolism of cofactors and vitamins;Global and overview maps;Global and overview maps;Amino acid metabolism;Translation;Amino acid metabolism;Endocrine system	Organic acids and derivatives	Carboxylic acids and derivatives	182.081	60-18-4	Amino acids, peptides, and analogues
pos_18002	Methionyl-Proline	metab_13631	0	46	-	-	HMDB0028981	M+H	C10H18N2O3S	3.3335	-	pos	-	-	-	-	Organic acids and derivatives	Carboxylic acids and derivatives	247.111	-	Amino acids, peptides, and analogues
pos_18029	Trans-3-Octenedioic acid	metab_13647	0	34.2	-	-	HMDB0013312	M+H	C8H12O4	3.3229	-	pos	-	-	-	-	Lipids and lipid-like molecules	Fatty Acyls	173.081	-	Fatty acids and conjugates
pos_18071	Pedunculoside	metab_13666	0	72	-	-	HMDB0256195	M+H+Na	C36H58O10	3.3016	-	pos	-	-	-	-	Lipids and lipid-like molecules	Prenol lipids	337.197	-	Terpene glycosides
pos_18164	Cortisol lactate	metab_13716	0	58.7	-	-	HMDB0250468	M+K	C24H34O8	3.2751	-	pos	-	-	-	-	Lipids and lipid-like molecules	Steroids and steroid derivatives	489.185	-	Hydroxysteroids
pos_18298	ALA-ILE	metab_13811	52.9	0	-	-	HMDB0028690	M+H	C9H18N2O3	3.2421	-	pos	-	-	-	-	Organic acids and derivatives	Carboxylic acids and derivatives	203.139	29727-65-9	Amino acids, peptides, and analogues
pos_18401	Valylmethionine	metab_13876	0	35.3	-	-	HMDB0259742;HMDB0029133	M+H	C10H20N2O3S	3.1994	-	pos	-	-	-	-	Organic acids and derivatives	Carboxylic acids and derivatives	249.126	14486-09-0	Amino acids, peptides, and analogues
pos_18415	CDP-DG(16:1(9Z)/20:3(6,8,11)-OH(5))	metab_13884	0	33	-	-	HMDB0290965	M+3H	C48H81N3O16P2	3.1887	-	pos	-	-	-	-	Not Available	Not Available	340.177	-	Not Available
pos_18483	Fructose lactate	metab_13926	0	35.5	-	-	HMDB0252491	M+Na	C9H16O9	3.1405	-	pos	-	-	-	-	Organic oxygen compounds	Organooxygen compounds	291.07	-	Carbohydrates and carbohydrate conjugates
pos_18644	Valylthreonine	metab_14055	0	38.1	-	-	HMDB0029137	M+ACN+H	C9H18N2O4	2.7657	-	pos	-	-	-	-	Organic acids and derivatives	Carboxylic acids and derivatives	260.16	72636-02-3	Amino acids, peptides, and analogues
pos_18665	Hydroxyprolylhydroxyproline	metab_14075	0	34	-	-	HMDB0028864	M+H-2H2O	C10H16N2O5	2.6442	-	pos	-	-	-	-	Organic acids and derivatives	Carboxylic acids and derivatives	209.092	21768-17-2	Amino acids, peptides, and analogues
pos_18817	Dihydrozeatin	metab_14220	0	45.2	-	-	HMDB0012215;MJDBZSJ0000131	M+CH3OH+H	C10H15N5O	2.0036	C02029	pos	-	-	-	-	Organoheterocyclic compounds	Imidazopyrimidines	254.161	23599-75-9;37789-32-5	Purines and purine derivatives
pos_18828	L-Hexahydro-3-imino-1,2,4-oxadiazepine-3-carboxylic acid	metab_14226	0	55	-	-	HMDB0030402	2M+ACN+Na	C5H9N3O3	1.9824	-	pos	-	-	-	-	Organic acids and derivatives	Carboxylic acids and derivatives	382.146	21539-44-6	Amino acids, peptides, and analogues
pos_18840	5b-Cyprinol sulfate	metab_14234	0	49	map00120	Primary bile acid biosynthesis	HMDB0006888;PW_C002990	M+K	C27H48O8S	1.9664	C05468	pos	-	-	Metabolism	Lipid metabolism	Lipids and lipid-like molecules	Steroids and steroid derivatives	571.271	-	Bile acids, alcohols and derivatives
pos_18842	16,17-Dihydro-16alpha,17-dihydroxygibberellin A4 17-glucoside	metab_14236	0	55.7	-	-	HMDB0040647	M+H	C25H36O12	1.9664	-	pos	-	-	-	-	Lipids and lipid-like molecules	Prenol lipids	529.225	159858-83-0	Terpene glycosides
pos_18845	Doxercalciferol	metab_14238	0	72.7	-	-	HMDB0251601;LMST03010069	M+2Na-H	C28H44O2	1.9664	C08211	pos	-	-	-	-	Lipids and lipid-like molecules	Steroids and steroid derivatives	457.301	54573-75-0	Vitamin D and derivatives
pos_18851	Histidinal	metab_14243	0	54.6	map01100;map00340	Metabolic pathways;Histidine metabolism	HMDB0012234	2M+ACN+Na	C6H9N3O	1.9664	C01929	pos	-	-	Metabolism;Metabolism	Global and overview maps;Amino acid metabolism	Organic nitrogen compounds	Organonitrogen compounds	342.165	23784-15-8	Amines
pos_18854	Vulgaxanthin I	metab_14246	0	56.1	-	-	HMDB0029840	M+H-H2O	C14H17N3O7	1.9664	C08568	pos	-	-	-	-	Organic acids and derivatives	Carboxylic acids and derivatives	322.106	904-62-1	Amino acids, peptides, and analogues
pos_18855	Anthralin	metab_14247	0	43.4	-	-	HMDB0244253;HMDB0248459;HMDB0248463	M+Na	C14H10O3	1.9664	C06831	pos	-	-	-	-	Benzenoids	Anthracenes	249.053	1143-38-0	Not Available
pos_18857	Guanosine	metab_14249	91.8	0	map01100;map02010;map01232;map00230	Metabolic pathways;ABC transporters;Nucleotide metabolism;Purine metabolism	HMDB0000133;PW_C000087;MJDBOTE0000372	M+H	C10H13N5O5	1.9664	C00387	pos	Nucleic acids	Nucleosides	Metabolism;Environmental Information Processing;Metabolism;Metabolism	Global and overview maps;Membrane transport;Global and overview maps;Nucleotide metabolism	Nucleosides, nucleotides, and analogues	Purine nucleosides	284.098	118-00-3	Not Available
pos_18858	6-Amino-9H-purine-9-propanoic acid	metab_14250	0	40.7	-	-	HMDB0029939	M+ACN+Na	C8H9N5O2	1.9664	-	pos	-	-	-	-	Organoheterocyclic compounds	Imidazopyrimidines	271.093	4244-47-7	Purines and purine derivatives
pos_18861	DG(2:0/0:0/TXB2)	metab_14252	0	48.5	-	-	HMDB0296933	M+H+Na	C25H42O9	1.9664	-	pos	-	-	-	-	Not Available	Not Available	255.139	-	Not Available
pos_18864	L-Leucyl-L-Alanine	metab_14254	44.5	0	-	-	HMDB0028922;HMDB0304783	M+H	C9H18N2O3	1.9664	-	pos	-	-	-	-	Organic acids and derivatives	Carboxylic acids and derivatives	203.139	7298-84-2	Amino acids, peptides, and analogues
pos_18867	N6-Acetyl-L-lysine	metab_14257	0	53.4	map01100;map00310	Metabolic pathways;Lysine degradation	HMDB0000206	M+H	C8H16N2O3	1.9664	C02727	pos	-	-	Metabolism;Metabolism	Global and overview maps;Amino acid metabolism	Organic acids and derivatives	Carboxylic acids and derivatives	189.123	692-04-6	Amino acids, peptides, and analogues
pos_18869	Guanine	metab_14259	98.4	0	map01100;map01232;map00230	Metabolic pathways;Nucleotide metabolism;Purine metabolism	PW_C000086;HMDB0000132;MJDBOTE0000457	M+H	C5H5N5O	1.9664	C00242	pos	Nucleic acids	Bases	Metabolism;Metabolism;Metabolism	Global and overview maps;Global and overview maps;Nucleotide metabolism	Organoheterocyclic compounds	Imidazopyrimidines	152.056	73-40-5	Purines and purine derivatives
pos_18872	ISOPRENE	metab_14262	0	31.2	map00900	Terpenoid backbone biosynthesis	HMDB0253673	M+NH4	C5H8	1.9664	C16521	pos	-	-	Metabolism	Metabolism of terpenoids and polyketides	Hydrocarbons	Unsaturated hydrocarbons	86.0963	78-79-5	Branched unsaturated hydrocarbons
pos_18977	Isoleucyl-Arginine	metab_14327	0	52.2	-	-	HMDB0028901	M+H	C12H25N5O3	1.8812	-	pos	-	-	-	-	Organic acids and derivatives	Carboxylic acids and derivatives	288.203	-	Amino acids, peptides, and analogues
pos_18989	S-(2-Carboxyethyl)-L-cysteine	metab_14339	0	65.3	-	-	HMDB0246645	M+H-H2O	C6H11NO4S	1.8278	-	pos	-	-	-	-	Organic acids and derivatives	Carboxylic acids and derivatives	176.037	-	Amino acids, peptides, and analogues
pos_18995	15-Hydroxynorandrostene-3,17-dione glucuronide	metab_14344	0	36.5	map01100;map00040;map00053;map01240	Metabolic pathways;Pentose and glucuronate interconversions;Ascorbate and aldarate metabolism;Biosynthesis of cofactors	HMDB0010353;LMST05010033	M+H-H2O	C24H32O9	1.7747	C03033	pos	-	-	Metabolism;Metabolism;Metabolism;Metabolism	Global and overview maps;Carbohydrate metabolism;Carbohydrate metabolism;Global and overview maps	Lipids and lipid-like molecules	Steroids and steroid derivatives	447.202	131749-23-0	Steroidal glycosides
pos_19024	Nigakihemiacetal B	metab_14367	0	62.9	-	-	HMDB0035922	M+ACN+H	C22H30O6	1.6844	C08771	pos	-	-	-	-	Lipids and lipid-like molecules	Prenol lipids	432.237	76-77-7	Terpene lactones
pos_19052	Serylmethionine	metab_14387	0	46.2	-	-	HMDB0029045	M+H	C8H16N2O4S	1.5831	-	pos	-	-	-	-	Organic acids and derivatives	Carboxylic acids and derivatives	237.09	3227-09-06	Amino acids, peptides, and analogues
pos_19066	Obtusifolin	metab_14400	0	39.3	-	-	HMDB0255882	M+H-2H2O	C16H12O5	1.5034	C17039	pos	-	-	-	-	Benzenoids	Anthracenes	249.054	477-85-0	Anthraquinones
pos_19074	Glycylvaline	metab_14406	58.4	0	-	-	HMDB0028854;MJDBOTE0000605	M+H	C7H14N2O3	1.4556	-	pos	-	-	-	-	Organic acids and derivatives	Carboxylic acids and derivatives	175.107	1963-21-9	Amino acids, peptides, and analogues
pos_19077	Saccharopine	metab_14409	0	37.5	map01100;map00310;map01230	Metabolic pathways;Lysine degradation;Biosynthesis of amino acids	HMDB0000279;PW_C000189	M+ACN+H	C11H20N2O6	1.4449	C00449	pos	-	-	Metabolism;Metabolism;Metabolism	Global and overview maps;Amino acid metabolism;Global and overview maps	Organic acids and derivatives	Carboxylic acids and derivatives	318.165	997-68-2	Amino acids, peptides, and analogues
pos_19086	(R)-3-hydroxybutyrylcarnitine	metab_14418	0	51.6	-	-	HMDB0062735	M+H	C11H21NO5	1.3971	-	pos	-	-	-	-	Lipids and lipid-like molecules	Fatty Acyls	248.149	-	Fatty acid esters
pos_19105	Diaminopimelic acid	metab_14437	0	54.1	map01100;map00470;map01230	Metabolic pathways;D-Amino acid metabolism;Biosynthesis of amino acids	HMDB0001370;HMDB0242532	M+ACN+H	C7H14N2O4	1.3174	C00666	pos	-	-	Metabolism;Metabolism;Metabolism	Global and overview maps;Metabolism of other amino acids;Global and overview maps	Organic acids and derivatives	Carboxylic acids and derivatives	232.129	583-93-7	Amino acids, peptides, and analogues
pos_19110	Histidinyl-Leucine	metab_14442	0	49	-	-	HMDB0253179;HMDB0028889	M+H	C12H20N4O3	1.3068	C05010	pos	-	-	-	-	Organic acids and derivatives	Carboxylic acids and derivatives	269.161	7763-65-7	Amino acids, peptides, and analogues
pos_19130	(1R,2S,3R)-1-[(2E)-2-(1-Nitrosoethylidene)-1,3-dihydroimidazol-4-yl]butane-1,2,3,4-tetrol	metab_14462	0	38.8	-	-	HMDB0254230	M+ACN+H	C9H15N3O5	1.2524	-	pos	-	-	-	-	Organic oxygen compounds	Organooxygen compounds	287.135	-	Carbohydrates and carbohydrate conjugates
pos_19153	Morph	metab_14482	0	38.6	map01100;map04080;map00982	Metabolic pathways;Neuroactive ligand-receptor interaction;Drug metabolism - cytochrome P450	HMDB0254890;HMDB0014440	M+NH4	C10H16N2O4	1.2152	C01516	pos	-	-	Metabolism;Environmental Information Processing;Metabolism	Global and overview maps;Signaling molecules and interaction;Xenobiotics biodegradation and metabolism	Organoheterocyclic compounds	Oxazinanes	246.144	57-27-2	Morpholines
pos_19165	Calystegine B2	metab_14491	0	50.9	-	-	HMDB0038594	M+ACN+H	C7H13NO4	1.1939	C10851	pos	-	-	-	-	Alkaloids and derivatives	Tropane alkaloids	217.118	127414-85-1	Not Available
pos_19172	1,10-Bis(carboxymethylthio)decane	metab_14496	0	33.6	-	-	HMDB0244052	M+NH4	C14H26O4S2	1.1724	-	pos	-	-	-	-	Organic acids and derivatives	Carboxylic acids and derivatives	340.161	-	Dicarboxylic acids and derivatives
pos_19173	Octopine	metab_14497	0	52	map01100;map02010;map00330	Metabolic pathways;ABC transporters;Arginine and proline metabolism	HMDB0255912	M+ACN+H	C9H18N4O4	1.1724	C04137	pos	-	-	Metabolism;Environmental Information Processing;Metabolism	Global and overview maps;Membrane transport;Amino acid metabolism	Organic acids and derivatives	Carboxylic acids and derivatives	288.166	34522-32-2	Amino acids, peptides, and analogues
pos_19174	6-(4-methyl-2-oxopentyl)-4-hydroxy-2-pyrone	metab_14498	0	37.8	-	-	HMDB0304223	M+NH4	C11H13O4-	1.1724	-	pos	-	-	-	-	Organoheterocyclic compounds	Pyrans	227.114	-	Pyranones and derivatives
pos_19176	Neamine	metab_14500	0	32.5	map00524	Neomycin, kanamycin and gentamicin biosynthesis	HMDB0255495	M+Na	C12H26N4O6	1.1671	C01441	pos	-	-	Metabolism	Biosynthesis of other secondary metabolites	Organic oxygen compounds	Organooxygen compounds	345.176	3947-65-7	Carbohydrates and carbohydrate conjugates
pos_19182	Methylarbutin	metab_14505	0	46.1	-	-	HMDB0303383	M+CH3OH+H	C13H18O7	1.1564	C17599	pos	-	-	-	-	Organic oxygen compounds	Organooxygen compounds	319.14	6032-32-2	Carbohydrates and carbohydrate conjugates
pos_19183	Epsilon-(gamma-Glutamyl)-L-lysine	metab_14506	0	42	-	-	HMDB0257624	M+H-H2O	C11H21N3O5	1.1564	-	pos	-	-	-	-	Organic acids and derivatives	Carboxylic acids and derivatives	258.144	-	Amino acids, peptides, and analogues
pos_19185	N-Succinyl-L,L-2,6-diaminopimelate	metab_14508	0	64.4	map01100;map01230	Metabolic pathways;Biosynthesis of amino acids	HMDB0012267	M+ACN+H	C11H18N2O7	1.1511	C04421	pos	-	-	Metabolism;Metabolism	Global and overview maps;Global and overview maps	Organic acids and derivatives	Carboxylic acids and derivatives	332.145	26605-36-7	Amino acids, peptides, and analogues
pos_19187	Uric Acid	metab_14510	85.6	0	map01100;map00230	Metabolic pathways;Purine metabolism	HMDB0000289;PW_C000195;MJDBOTE0001097	M+H	C5H4N4O3	1.1511	C00366	pos	-	-	Metabolism;Metabolism	Global and overview maps;Nucleotide metabolism	Organoheterocyclic compounds	Imidazopyrimidines	169.035	69-93-2	Purines and purine derivatives
pos_19191	Trans-3-hydroxy-L-proline	metab_14514	0	49.6	map01100;map00330	Metabolic pathways;Arginine and proline metabolism	HMDB0059659	2M+ACN+H	C5H9NO3	1.1404	C05147	pos	-	-	Metabolism;Metabolism	Global and overview maps;Amino acid metabolism	Organic acids and derivatives	Carboxylic acids and derivatives	304.15	-	Amino acids, peptides, and analogues
pos_19192	3-Octanol	metab_14515	50.2	0	-	-	HMDB0030070	M+2Na-H	C8H18O	1.1404	C17144	pos	-	-	-	-	Lipids and lipid-like molecules	Fatty Acyls	175.107	22658-92-0;589-98-0	Fatty alcohols
pos_19194	6-[(2R,4S,5R)-4-Hydroxy-5-(hydroxymethyl)oxolan-2-yl]-7,8-dihydroimidazo[1,2-c]pyrimidin-5-one	metab_14516	0	52.4	-	-	HMDB0260369	M+ACN+H	C11H15N3O4	1.1351	-	pos	-	-	-	-	Organic oxygen compounds	Organooxygen compounds	295.14	-	Carbohydrates and carbohydrate conjugates
pos_19195	L-2-Amino-6-oxohexanoic acid	metab_14517	0	39.3	-	-	HMDB0303320	M+ACN+H	C6H11NO3	1.1351	-	pos	-	-	-	-	Organic acids and derivatives	Carboxylic acids and derivatives	187.107	-	Amino acids, peptides, and analogues
pos_19226	Avicularin	metab_14540	0	35.9	-	-	HMDB0030860;LMPK12112167	M+ACN+Na	C20H18O11	1.0467	-	pos	-	-	-	-	Phenylpropanoids and polyketides	Flavonoids	498.104	572-30-5	Flavonoid glycosides
pos_19236	Dimethylsulfide	metab_14549	0	38.6	map01100;map00920	Metabolic pathways;Sulfur metabolism	HMDB0002303	M+ACN+H	C2H6S	1.0413	C00580	pos	-	-	Metabolism;Metabolism	Global and overview maps;Energy metabolism	Organosulfur compounds	Thioethers	104.053	75-18-3	Dialkylthioethers
pos_19258	3'-Adenylic Acid	metab_14564	72.2	0	map01100;map00230	Metabolic pathways;Purine metabolism	HMDB0258140;HMDB0003540	M+H	C10H14N5O7P	1.0147	C01367	pos	-	-	Metabolism;Metabolism	Global and overview maps;Nucleotide metabolism	Nucleosides, nucleotides, and analogues	Ribonucleoside 3''-phosphates	348.07	84-21-9	Not Available
pos_19259	Coformycin	metab_14565	0	52.6	-	-	HMDB0250398	M+ACN+H	C11H16N4O5	1.0147	C01677	pos	-	-	-	-	Organic oxygen compounds	Organooxygen compounds	326.145	11033-22-0	Carbohydrates and carbohydrate conjugates
pos_19265	O-Acetylcarnitine	metab_14571	96.4	0	-	-	HMDB0240773;HMDB0000201	2M+H	C9H17NO4	1.0094	C02571	pos	-	-	-	-	Lipids and lipid-like molecules	Fatty Acyls	407.238	3040-38-8	Fatty acid esters
pos_19280	(S)-Isowillardiine	metab_14582	0	31.5	-	-	HMDB0030376	2M+Na	C7H9N3O4	1.0037	C08289	pos	-	-	-	-	Organic acids and derivatives	Carboxylic acids and derivatives	421.111	21381-33-9	Amino acids, peptides, and analogues
pos_19324	Aniline-2-Sulfonic Acid	metab_14619	32.6	0	-	-	MJDBOTE0000566	M+NH4	C6H7NO3S	0.9823	-	pos	-	-	-	-	-	-	191.048	-	-
pos_19334	2'-Deoxy-2'-fluorocytidine	metab_14627	0	38.8	-	-	HMDB0245531	M+ACN+H	C9H12FN3O4	0.9717	-	pos	-	-	-	-	Nucleosides, nucleotides, and analogues	Pyrimidine nucleosides	287.117	-	Pyrimidine 2''-deoxyribonucleosides
pos_19395	Heparan sulfate	metab_14679	0	47.2	map01100;map00531	Metabolic pathways;Glycosaminoglycan degradation	HMDB0000693	M+ACN+Na	C14H25NO21S3	0.9023	C00925	pos	-	-	Metabolism;Metabolism	Global and overview maps;Glycan biosynthesis and metabolism	Organic oxygen compounds	Organooxygen compounds	703.02	9050-30-0	Carbohydrates and carbohydrate conjugates
pos_19450	Valylasparagine	metab_14728	0	34.4	-	-	HMDB0029122	M+H	C9H17N3O4	0.8545	-	pos	-	-	-	-	Organic acids and derivatives	Carboxylic acids and derivatives	232.129	66170-00-1	Amino acids, peptides, and analogues
pos_19468	Beta-Nicotinamide mononucleotide	metab_14742	45	0	map01100;map00760	Metabolic pathways;Nicotinate and nicotinamide metabolism	HMDB0000229	M+H	C11H15N2O8P	0.8329	C00455	pos	-	-	Metabolism;Metabolism	Global and overview maps;Metabolism of cofactors and vitamins	Nucleosides, nucleotides, and analogues	Pyridine nucleotides	335.063	1094-61-7;75414-16-3	Nicotinamide nucleotides
pos_19497	2-Hydroxyadipic acid	metab_14767	0	38	-	-	LMFA01170049;HMDB0000321	M+K	C6H10O5	0.7692	C02360	pos	-	-	-	-	Lipids and lipid-like molecules	Fatty Acyls	201.015	18294-85-4	Fatty acids and conjugates
pos_19509	2-S-glutathionyl acetate	metab_14776	0	42.4	map00980	Metabolism of xenobiotics by cytochrome P450	HMDB0062198	M+H-2H2O	C12H19N3O8S	0.7586	C14862	pos	-	-	Metabolism	Xenobiotics biodegradation and metabolism	Organic acids and derivatives	Carboxylic acids and derivatives	330.072	10463-61-3	Amino acids, peptides, and analogues
pos_19514	(+/-)-2-Methylthiazolidine	metab_14780	0	44.4	-	-	HMDB0031682	M+H	C4H9NS	0.7586	-	pos	-	-	-	-	Organoheterocyclic compounds	Azolidines	104.053	-	Thiazolidines
pos_19544	Leucyl-Glutamine	metab_14805	0	50.7	-	-	HMDB0028927	M+H	C11H21N3O4	0.7321	-	pos	-	-	-	-	Organic acids and derivatives	Carboxylic acids and derivatives	260.16	-	Amino acids, peptides, and analogues
pos_19559	Thiodiacetic acid	metab_14817	0	49.8	map00980	Metabolism of xenobiotics by cytochrome P450	HMDB0042032	M+ACN+H	C4H6O4S	0.7162	C14872	pos	-	-	Metabolism	Xenobiotics biodegradation and metabolism	Organic acids and derivatives	Carboxylic acids and derivatives	192.032	123-93-3	Dicarboxylic acids and derivatives
pos_19565	1,3-Butadiene	metab_14819	0	51.2	-	-	HMDB0041792	M+NH4	C4H6	0.7056	C16450	pos	-	-	-	-	Hydrocarbons	Unsaturated hydrocarbons	72.0807	106-99-0	Olefins
pos_19578	Maysin 3'-methyl ether	metab_14825	0	42.7	-	-	HMDB0037420	M+H+Na	C28H30O14	0.7003	-	pos	-	-	-	-	Phenylpropanoids and polyketides	Flavonoids	307.083	74158-05-7	Flavonoid glycosides
pos_19595	Nomega-Acetylhistamine	metab_14835	91.2	0	map00340	Histidine metabolism	HMDB0013253	M+H	C7H11N3O	0.7003	C05135	pos	-	-	Metabolism	Amino acid metabolism	Organic acids and derivatives	Carboxylic acids and derivatives	154.097	673-49-4	Carboxylic acid derivatives
pos_19599	3-Methoxyanthranilate	metab_14839	0	54	map00380	Tryptophan metabolism	HMDB0060374	M+H-H2O	C8H9NO3	0.7003	C05831	pos	-	-	Metabolism	Amino acid metabolism	Benzenoids	Benzene and substituted derivatives	150.055	-	Benzoic acids and derivatives
pos_19602	(S)-5-Amino-3-oxohexanoate	metab_14841	0	51.2	map01100;map00310	Metabolic pathways;Lysine degradation	HMDB0012131	M+H-H2O	C6H11NO3	0.7003	C03656	pos	-	-	Metabolism;Metabolism	Global and overview maps;Amino acid metabolism	Organic acids and derivatives	Keto acids and derivatives	128.07	19355-90-9	Medium-chain keto acids and derivatives
pos_19608	8-Epiloganic acid	metab_14845	0	41.1	-	-	HMDB0247433	M+2Na-H	C16H24O10	0.6951	-	pos	-	-	-	-	Lipids and lipid-like molecules	Prenol lipids	421.111	-	Terpene glycosides
pos_19612	Alanylglutamic acid	metab_14849	0	53.5	-	-	HMDB0028686	M+H	C8H14N2O5	0.6951	-	pos	-	-	-	-	Organic acids and derivatives	Carboxylic acids and derivatives	219.097	13187-90-1	Amino acids, peptides, and analogues
pos_19613	N2-Acetyl-L-ornithine	metab_14850	60.3	0	map01100;map01210;map00220;map01230	Metabolic pathways;2-Oxocarboxylic acid metabolism;Arginine biosynthesis;Biosynthesis of amino acids	HMDB0003357	M+H	C7H14N2O3	0.6951	C00437	pos	-	-	Metabolism;Metabolism;Metabolism;Metabolism	Global and overview maps;Global and overview maps;Amino acid metabolism;Global and overview maps	Organic acids and derivatives	Carboxylic acids and derivatives	175.107	6205-08-09	Amino acids, peptides, and analogues
pos_19621	Lupinic acid	metab_14856	0	48.7	-	-	HMDB0302524	M+2Na-H	C10H17NO2	0.6898	C01513	pos	-	-	-	-	Alkaloids and derivatives	Lupin alkaloids	228.098	67392-79-4	Lupinine-type alkaloids
pos_19628	ADP Ribose	metab_14861	0	88.2	map01100;map00230	Metabolic pathways;Purine metabolism	HMDB0248024;PW_C102446;HMDB0001178	M+H	C15H23N5O14P2	0.6845	C00301	pos	-	-	Metabolism;Metabolism	Global and overview maps;Nucleotide metabolism	Nucleosides, nucleotides, and analogues	Purine nucleotides	560.078	20762-30-5	Purine ribonucleotides
pos_19634	4-Amino-4-deoxyarabinose	metab_14865	0	42.4	-	-	HMDB0246348	M+ACN+H	C5H11NO4	0.6845	-	pos	-	-	-	-	Organic oxygen compounds	Organooxygen compounds	191.102	-	Carbohydrates and carbohydrate conjugates
pos_19636	Valeric acid	metab_14867	0	33	-	-	LMFA01010005;HMDB0000892	M+ACN+H	C5H10O2	0.6845	C00803	pos	Organic acids	Carboxylic acids	-	-	Lipids and lipid-like molecules	Fatty Acyls	144.102	109-52-4	Fatty acids and conjugates
pos_19650	Sulfamethazine	metab_14877	0	39.4	-	-	HMDB0015522;MJDBOTE0001056	2M+ACN+Na	C12H14N4O2S	0.6461	C19530	pos	-	-	-	-	Benzenoids	Benzene and substituted derivatives	620.183	57-68-1	Benzenesulfonamides
pos_19655	CDP-choline	metab_14880	98.4	0	map01100;map00564	Metabolic pathways;Glycerophospholipid metabolism	PW_C043034;HMDB0001413;MJDBOTE0001750	M+H	C14H26N4O11P2	0.6355	C00307	pos	-	-	Metabolism;Metabolism	Global and overview maps;Lipid metabolism	Organoheterocyclic compounds	Pteridines and derivatives	489.114	987-78-0	Pterins and derivatives
pos_19663	Glycyl-tyrosyl-glycine	metab_14887	0	33.7	-	-	HMDB0252836	M+NH4	C13H17N3O5	0.6355	-	pos	-	-	-	-	Organic acids and derivatives	Carboxylic acids and derivatives	313.15	-	Amino acids, peptides, and analogues
pos_19683	Sulfonamidoethanol	metab_14902	0	48.1	-	-	HMDB0258596	M+H	C2H7NO3S	0.6302	-	pos	-	-	-	-	Organic acids and derivatives	Organic sulfonic acids and derivatives	126.022	-	Organosulfonic acids and derivatives
pos_19687	L-Glutamine	metab_14904	97.2	0	map01100;map00630;map00220;map02010;map00230;map01240;map01232;map00470;map00910;map01230;map00240;map00250;map00970;map00750	Metabolic pathways;Glyoxylate and dicarboxylate metabolism;Arginine biosynthesis;ABC transporters;Purine metabolism;Biosynthesis of cofactors;Nucleotide metabolism;D-Amino acid metabolism;Nitrogen metabolism;Biosynthesis of amino acids;Pyrimidine metabolism;Alanine, aspartate and glutamate metabolism;Aminoacyl-tRNA biosynthesis;Vitamin B6 metabolism	HMDB0003423;HMDB0000641;PW_C000500;MJDBOTE0000775	M+H	C5H10N2O3	0.6249	C00064	pos	Peptides	Amino acids	Metabolism;Metabolism;Metabolism;Environmental Information Processing;Metabolism;Metabolism;Metabolism;Metabolism;Metabolism;Metabolism;Metabolism;Metabolism;Genetic Information Processing;Metabolism	Global and overview maps;Carbohydrate metabolism;Amino acid metabolism;Membrane transport;Nucleotide metabolism;Global and overview maps;Global and overview maps;Metabolism of other amino acids;Energy metabolism;Global and overview maps;Nucleotide metabolism;Amino acid metabolism;Translation;Metabolism of cofactors and vitamins	Organic acids and derivatives	Carboxylic acids and derivatives	147.076	5959-95-5;56-85-9	Amino acids, peptides, and analogues
pos_19695	Choline Phosphate	metab_14911	85.4	0	map01100;map00564	Metabolic pathways;Glycerophospholipid metabolism	HMDB0001565	M+H	C5H14NO4P	0.6196	C00588	pos	-	-	Metabolism;Metabolism	Global and overview maps;Lipid metabolism	Organic nitrogen compounds	Organonitrogen compounds	184.073	3616-04-4;107-73-3	Quaternary ammonium salts
pos_19700	Glycerophosphocholine	metab_14915	98.3	0	map00565;map00564	Ether lipid metabolism;Glycerophospholipid metabolism	HMDB0008458;HMDB0008061;HMDB0007896;HMDB0008258;HMDB0008392;HMDB0008292;HMDB0008162;HMDB0000086;HMDB0008621;HMDB0008261;HMDB0011222;HMDB0008521;HMDB0008359;HMDB0008820;HMDB0008360;HMDB0008161;HMDB0008619;HMDB0008720;HMDB0008358;HMDB0008027;HMDB0008784;HMDB0008259;HMDB0008094;HMDB0007962;HMDB0008422;HMDB0008490;HMDB0008062;HMDB0008721;HMDB0008293;HMDB0008393;HMDB0008491;HMDB0011290;HMDB0007895;HMD…	M+H	C8H20NO6P	0.6143	C00670	pos	-	-	Metabolism;Metabolism	Lipid metabolism;Lipid metabolism	Lipids and lipid-like molecules	Glycerophospholipids	258.11	28319-77-9	Glycerophosphocholines
pos_19704	L-Carnitine	metab_14916	96.8	0	-	-	HMDB0000062;PW_C000044;MJDBOTE0000806	M+H	C7H15NO3	0.6143	C00318	pos	-	-	-	-	Organic nitrogen compounds	Organonitrogen compounds	162.112	541-15-1	Quaternary ammonium salts
pos_19720	N(6)-L-Homocysteinyl-L-lysine	metab_14930	0	47.2	-	-	HMDB0255539	M+H-2H2O	C10H21N3O3S	0.6038	-	pos	-	-	-	-	Organic acids and derivatives	Carboxylic acids and derivatives	228.117	-	Amino acids, peptides, and analogues
pos_19722	Valyllysine	metab_14932	0	42	-	-	HMDB0029132	M+H	C11H23N3O3	0.5985	-	pos	-	-	-	-	Organic acids and derivatives	Carboxylic acids and derivatives	246.181	22677-62-9	Amino acids, peptides, and analogues
pos_19723	3-(1-Pyrazolyl)-Alanine	metab_14933	42.2	0	-	-	-	M+H-H2O	C6H9N3O2	0.5985	-	pos	-	-	-	-	-	-	138.066	-	-
pos_19738	Syndyphalin-33	metab_14943	0	76.6	-	-	HMDB0258651	M+Na	C25H34N4O5S	0.5827	-	pos	-	-	-	-	Organic acids and derivatives	Carboxylic acids and derivatives	525.215	-	Amino acids, peptides, and analogues
pos_19796	3-[[(2R)-2-Acetamido-2-carboxyethyl]disulfanyl]-2-aminopropanoic acid	metab_14978	0	38.3	-	-	HMDB0247775	M+Na	C8H14N2O5S2	0.5721	-	pos	-	-	-	-	Organic acids and derivatives	Carboxylic acids and derivatives	305.023	-	Amino acids, peptides, and analogues
pos_19797	4'-Azidocytidine	metab_14979	0	30.7	-	-	HMDB0246625	M+H	C9H12N6O5	0.5721	-	pos	-	-	-	-	Organic oxygen compounds	Organooxygen compounds	285.093	-	Carbohydrates and carbohydrate conjugates
pos_19882	Quercetin 3-sulfate	metab_15036	0	38.1	-	-	HMDB0303771	M+K	C15H10O10S	0.5509	C00616	pos	-	-	-	-	Phenylpropanoids and polyketides	Flavonoids	420.966	-	Sulfated flavonoids
pos_19898	N-Acetyl-L-glutamyl 5-phosphate	metab_15048	0	45.2	map01100;map01210;map00220;map01230	Metabolic pathways;2-Oxocarboxylic acid metabolism;Arginine biosynthesis;Biosynthesis of amino acids	HMDB0006456	M+ACN+Na	C7H12NO8P	0.5456	C04133	pos	-	-	Metabolism;Metabolism;Metabolism;Metabolism	Global and overview maps;Global and overview maps;Amino acid metabolism;Global and overview maps	Organic acids and derivatives	Carboxylic acids and derivatives	333.044	15383-57-0	Amino acids, peptides, and analogues
pos_19924	Threonylmethionine	metab_15062	0	61.3	-	-	HMDB0029067	M+H-2H2O	C9H18N2O4S	0.5351	-	pos	-	-	-	-	Organic acids and derivatives	Carboxylic acids and derivatives	215.087	90729-28-5	Amino acids, peptides, and analogues
pos_19926	N-Acetyl-L-Histidine	metab_15064	91.9	0	-	-	HMDB0032055	M+H	C8H11N3O3	0.5351	C02997	pos	-	-	-	-	Organic acids and derivatives	Carboxylic acids and derivatives	198.087	2497-02-01	Amino acids, peptides, and analogues
pos_19929	Histidylalanine	metab_15067	0	42.9	-	-	HMDB0028878;HMDB0304819	M+2H	C9H14N4O3	0.5351	-	pos	-	-	-	-	Organic acids and derivatives	Carboxylic acids and derivatives	114.06	16874-75-2	Amino acids, peptides, and analogues
pos_19245	Allysine	metab_15326	0	59.4	map01100;map00310;map01230	Metabolic pathways;Lysine degradation;Biosynthesis of amino acids	HMDB0001263;HMDB0303320;PW_C000976	M+H-H2O	C6H11NO3	1.0254	C04076	pos	-	-	Metabolism;Metabolism;Metabolism	Global and overview maps;Amino acid metabolism;Global and overview maps	Organic acids and derivatives	Carboxylic acids and derivatives	128.07	6665-12-9;1962-83-0	Amino acids, peptides, and analogues
pos_2823	L-Glutamic Acid	metab_15340	97.5	0	map02010;map01240;map04540;map00330;map00220;map00250;map04216;map00630;map00430;map00470;map00860;map04080;map01100;map00480;map01200;map01210;map00340;map00524;map01230;map04068;map00650;map00910;map00970	ABC transporters;Biosynthesis of cofactors;Gap junction;Arginine and proline metabolism;Arginine biosynthesis;Alanine, aspartate and glutamate metabolism;Ferroptosis;Glyoxylate and dicarboxylate metabolism;Taurine and hypotaurine metabolism;D-Amino acid metabolism;Porphyrin metabolism;Neuroactive ligand-receptor interaction;Metabolic pathways;Glutathione metabolism;Carbon metabolism;2-Oxocarboxyl…	HMDB0060475;PW_C000095;HMDB0000148;HMDB0003339;MJDBOTE0000649	M+H-H2O	C5H9NO4	0.6249	C00025	pos	Peptides;Hormones and transmitters	Amino acids;Neurotransmitters	Environmental Information Processing;Metabolism;Cellular Processes;Metabolism;Metabolism;Metabolism;Cellular Processes;Metabolism;Metabolism;Metabolism;Metabolism;Environmental Information Processing;Metabolism;Metabolism;Metabolism;Metabolism;Metabolism;Metabolism;Metabolism;Environmental Information Processing;Metabolism;Metabolism;Genetic Information Processing	Membrane transport;Global and overview maps;Cellular community - eukaryotes;Amino acid metabolism;Amino acid metabolism;Amino acid metabolism;Cell growth and death;Carbohydrate metabolism;Metabolism of other amino acids;Metabolism of other amino acids;Metabolism of cofactors and vitamins;Signaling molecules and interaction;Global and overview maps;Metabolism of other amino acids;Global and overvi…	Organic acids and derivatives	Carboxylic acids and derivatives	130.05	56-86-0;6893-26-1	Amino acids, peptides, and analogues
pos_7337	Trans-Cinnamic acid	metab_15348	0	58.5	map01100;map00130;map00360	Metabolic pathways;Ubiquinone and other terpenoid-quinone biosynthesis;Phenylalanine metabolism	HMDB0000930;HMDB0000567	M+NH4	C9H8O2	4.8514	C00423	pos	-	-	Metabolism;Metabolism;Metabolism	Global and overview maps;Metabolism of cofactors and vitamins;Amino acid metabolism	Phenylpropanoids and polyketides	Cinnamic acids and derivatives	166.086	140-10-3;102-94-3	Cinnamic acids
neg_30	Mono-trans-p-coumaroylmesotartaric acid	metab_15378	0	35.8	-	-	HMDB0029783	M+Na-2H, M+K-2H, M-H	C14H14O8	0.5533	-	neg	-	-	-	-	Phenylpropanoids and polyketides	Cinnamic acids and derivatives	309.06	27174-06-7	Hydroxycinnamic acids and derivatives
neg_59	L-beta-aspartyl-L-leucine	metab_15403	0	35.8	-	-	HMDB0011166	M-H2O-H, M-H, M+Na-2H	C10H18N2O5	3.4621	-	neg	-	-	-	-	Organic acids and derivatives	Peptidomimetics	227.104	-	Hybrid peptides
neg_72	Valylisoleucine	metab_15415	0	37.5	-	-	HMDB0029130	M+Cl, 2M-H, M-H	C11H22N2O3	3.841	-	neg	-	-	-	-	Organic acids and derivatives	Carboxylic acids and derivatives	229.155	20556-14-3	Amino acids, peptides, and analogues
neg_113	Ureidoisobutyric acid	metab_15453	0	53.8	-	-	HMDB0002031;PW_C001363	M-H, M+FA-H, M-H2O-H	C5H10N2O3	0.6047	C05100	neg	-	-	-	-	Organic acids and derivatives	Organic carbonic acids and derivatives	145.062	2905-86-4;19140-82-0	Ureas
neg_116	(2E,4E)-Octadeca-2,4-dienoylcarnitine	metab_15456	0	34.7	-	-	HMDB0241541	M-H, M+Cl, M+FA-H	C25H45NO4	6.1498	-	neg	-	-	-	-	Lipids and lipid-like molecules	Fatty Acyls	468.333	-	Fatty acid esters
neg_119	2-Hydroxyhexadecanoylcarnitine	metab_15458	0	64.7	-	-	HMDB0013337;LMFA07070113	M+FA-H, 2M+FA-H, M+Cl	C25H47NO4	6.182	-	neg	-	-	-	-	Lipids and lipid-like molecules	Fatty Acyls	470.348	-	Fatty acid esters
neg_134	1-Palmitoylphosphatidylcholine	metab_15473	0	81.1	map00564	Glycerophospholipid metabolism	HMDB0256091;HMDB0010382	M+FA-H, 2M+FA-H, M+Cl	C24H50NO7P	6.5121	C04230	neg	Lipids	Phospholipids	Metabolism	Lipid metabolism	Lipids and lipid-like molecules	Glycerophospholipids	540.33	17364-16-8	Glycerophosphocholines
neg_150	Mirificin	metab_15489	0	31.3	-	-	LMPK12050008;HMDB0254749	M-H, M+FA-H, M+Cl	C26H28O13	2.8612	-	neg	-	-	-	-	Lipids and lipid-like molecules	Prenol lipids	593.146	-	Terpene glycosides
neg_167	Gamma-Glutamylphenylalanine	metab_15506	0	45.5	-	-	HMDB0000594	M-H, M+Na-2H, M-H2O-H	C14H18N2O5	3.265	-	neg	-	-	-	-	Organic acids and derivatives	Carboxylic acids and derivatives	293.114	7432-24-8	Amino acids, peptides, and analogues
neg_331	Phosphoribulosylformimino-AICAR-P	metab_15660	0	50.4	map01100;map00340;map01230	Metabolic pathways;Histidine metabolism;Biosynthesis of amino acids	HMDB0012278	M-H2O-H, M-H	C15H25N5O15P2	0.893	C04916	neg	-	-	Metabolism;Metabolism;Metabolism	Global and overview maps;Amino acid metabolism;Global and overview maps	Nucleosides, nucleotides, and analogues	Imidazole ribonucleosides and ribonucleotides	558.064	36244-86-7	1-ribosyl-imidazolecarboxamides
neg_369	3-Methyluridine	metab_15696	0	49.8	-	-	HMDB0004813	M-H, M+Na-2H	C10H14N2O6	1.245	-	neg	-	-	-	-	Nucleosides, nucleotides, and analogues	Pyrimidine nucleosides	279.06	2140-69-4	Not Available
neg_376	Carcinine	metab_15703	0	62.4	-	-	HMDB0249666	M-H2O-H, M-H	C8H14N4O	0.5798	-	neg	-	-	-	-	Organoheterocyclic compounds	Azoles	181.109	-	Imidazoles
neg_397	3-Aminobenzanthrone	metab_15724	0	42.9	-	-	HMDB0245815	M+K-2H, M+FA-H	C17H11NO	1.8015	-	neg	-	-	-	-	Benzenoids	Phenanthrenes and derivatives	290.082	-	Not Available
neg_407	2,5-Dioxopentanoate	metab_15734	0	64.7	map01100;map00040;map00470;map00053	Metabolic pathways;Pentose and glucuronate interconversions;D-Amino acid metabolism;Ascorbate and aldarate metabolism	HMDB0060365	M-H, M+FA-H	C5H6O4	1.9613	C00433	neg	-	-	Metabolism;Metabolism;Metabolism;Metabolism	Global and overview maps;Carbohydrate metabolism;Metabolism of other amino acids;Carbohydrate metabolism	Organic acids and derivatives	Keto acids and derivatives	129.019	-	Short-chain keto acids and derivatives
neg_408	Glutamylisoleucine	metab_15735	0	49.5	-	-	HMDB0028822	M-H2O-H, M-H	C11H20N2O5	1.9613	-	neg	-	-	-	-	Organic acids and derivatives	Carboxylic acids and derivatives	259.13	5879-22-1	Amino acids, peptides, and analogues
neg_455	Yuzu lactone	metab_15775	0	48.9	-	-	HMDB0032901	M+Na-2H, M+K-2H	C12H20O2	2.8559	-	neg	-	-	-	-	Phenylpropanoids and polyketides	Macrolides and analogues	217.119	79894-05-6	Not Available
neg_536	5(S)-HETE	metab_15855	69.4	0	map00590	Arachidonic acid metabolism	HMDB0011134	M-H, M+Na-2H	C20H32O3	6.3786	C04805	neg	-	-	Metabolism	Lipid metabolism	Lipids and lipid-like molecules	Fatty Acyls	319.228	70608-72-9	Eicosanoids
neg_539	LysoPC(20:4(5Z,8Z,11Z,14Z)/0:0)	metab_15858	0	87.9	map00564	Glycerophospholipid metabolism	HMDB0010395	M+Cl, M+FA-H	C28H50NO7P	6.3839	C04230	neg	Lipids	Phospholipids	Metabolism	Lipid metabolism	Lipids and lipid-like molecules	Glycerophospholipids	588.33	60701-99-7	Glycerophosphocholines
neg_544	LysoPC(22:6(4Z,7Z,10Z,13Z,16Z,19Z)/0:0)	metab_15862	0	88	map00564	Glycerophospholipid metabolism	HMDB0010404	M+Cl, M+FA-H	C30H50NO7P	6.3574	C04230	neg	Lipids	Phospholipids	Metabolism	Lipid metabolism	Lipids and lipid-like molecules	Glycerophospholipids	612.331	162440-05-3	Glycerophosphocholines
neg_563	LysoPC(0:0/18:1(9Z))	metab_15876	0	90.3	-	-	HMDB0061701	M+Cl, M+FA-H	C26H52NO7P	6.4959	-	neg	-	-	-	-	Lipids and lipid-like molecules	Glycerophospholipids	566.346	22248-65-3	Glycerophosphocholines
neg_614	Deoxycholylthreonine	metab_15926	0	35.4	-	-	HMDB0242445	M+Cl, M+FA-H	C28H47NO6	6.182	-	neg	-	-	-	-	Not Available	Not Available	538.336	-	Not Available
neg_643	Prostaglandin E2	metab_15955	0	45.2	map01100;map00590;map04080;map04625	Metabolic pathways;Arachidonic acid metabolism;Neuroactive ligand-receptor interaction;C-type lectin receptor signaling pathway	LMFA03010003;HMDB0001220;PW_C000949;MJDBOTE0001141	M+Cl, M+FA-H	C20H32O5	6.1337	C00584	neg	Lipids	Eicosanoids	Metabolism;Metabolism;Environmental Information Processing;Organismal Systems	Global and overview maps;Lipid metabolism;Signaling molecules and interaction;Immune system	Lipids and lipid-like molecules	Fatty Acyls	397.221	363-24-6	Eicosanoids
neg_719	Euglobal Ia1	metab_16027	0	64.1	-	-	HMDB0030032	M+K-2H, 2M+Hac-H	C23H30O5	3.2809	C09927	neg	-	-	-	-	Organoheterocyclic compounds	Benzopyrans	831.436	77844-93-0	1-benzopyrans
neg_721	Taurine	metab_16029	97.9	0	map01100;map00920;map00430;map02010;map00120;map04080	Metabolic pathways;Sulfur metabolism;Taurine and hypotaurine metabolism;ABC transporters;Primary bile acid biosynthesis;Neuroactive ligand-receptor interaction	PW_C000171;HMDB0000251;MJDBOTE0000787	M-H, 2M-H	C2H7NO3S	0.6047	C00245	neg	-	-	Metabolism;Metabolism;Metabolism;Environmental Information Processing;Metabolism;Environmental Information Processing	Global and overview maps;Energy metabolism;Metabolism of other amino acids;Membrane transport;Lipid metabolism;Signaling molecules and interaction	Organic acids and derivatives	Organic sulfonic acids and derivatives	124.007	107-35-7	Organosulfonic acids and derivatives
neg_730	Beta-Alanyl-L-histidine	metab_16037	0	70.8	map01100;map00340;map00410	Metabolic pathways;Histidine metabolism;beta-Alanine metabolism	HMDB0256117;HMDB0000033	M-H2O-H, M-H	C9H14N4O3	0.5798	C00386	neg	Peptides	Peptides	Metabolism;Metabolism;Metabolism	Global and overview maps;Amino acid metabolism;Metabolism of other amino acids	Organic acids and derivatives	Peptidomimetics	225.099	305-84-0	Hybrid peptides
neg_732	Glutaminylleucine	metab_16039	0	44.2	-	-	HMDB0028801	M-H, 2M-H	C11H21N3O4	3.3234	-	neg	-	-	-	-	Organic acids and derivatives	Carboxylic acids and derivatives	258.146	34027-65-1	Amino acids, peptides, and analogues
neg_758	4-hydroxy ketorolac	metab_16060	0	33.6	-	-	HMDB0060647	M+K-2H, M+FA-H	C15H13NO4	3.4085	-	neg	-	-	-	-	Organic oxygen compounds	Organooxygen compounds	316.08	-	Carbonyl compounds
neg_768	2-Aminoacrylic acid	metab_16069	0	52	map01100;map00270	Metabolic pathways;Cysteine and methionine metabolism	PW_C001938;HMDB0003609	M+FA-H, 2M+FA-H	C3H5NO2	0.6099	C02218	neg	-	-	Metabolism;Metabolism	Global and overview maps;Amino acid metabolism	Organic acids and derivatives	Carboxylic acids and derivatives	132.03	28453-71-6;1948-56-7	Amino acids, peptides, and analogues
neg_800	DL-Acetylcarnitine	metab_16101	0	48.7	-	-	LMFA07070060;HMDB0240773	2M+FA-H, 2M+Hac-H	C9H17NO4	3.5956	C02571	neg	-	-	-	-	Lipids and lipid-like molecules	Fatty Acyls	451.231	-	Fatty acid esters
neg_813	Glycerophosphoinositol	metab_16113	0	60.7	-	-	HMDB0011649	M-H, M+K-2H	C9H19O11P	0.6206	C01225	neg	-	-	-	-	Lipids and lipid-like molecules	Glycerophospholipids	371.014	129830-95-1	Glycerophosphoinositols
neg_855	L-Aspartyl-L-Phenylalanine	metab_16153	78.7	0	-	-	HMDB0000706	M-H2O-H, M-H	C13H16N2O5	3.777	-	neg	-	-	-	-	Organic acids and derivatives	Carboxylic acids and derivatives	261.089	13433-09-5	Amino acids, peptides, and analogues
neg_933	Aspartyl-Tryptophan	metab_16222	0	30.1	-	-	HMDB0028764	M-H2O-H, M-H	C15H17N3O5	4.294	-	neg	-	-	-	-	Organic acids and derivatives	Carboxylic acids and derivatives	318.109	-	Amino acids, peptides, and analogues
neg_940	Threonylthreonine	metab_16229	0	40.7	-	-	HMDB0029071	M-H2O-H, M-H	C8H16N2O5	0.6471	-	neg	-	-	-	-	Organic acids and derivatives	Carboxylic acids and derivatives	219.098	96337-78-9	Amino acids, peptides, and analogues
neg_941	Oxiracetam	metab_16230	0	47.8	-	-	HMDB0255986	M-H2O-H, M+FA-H	C6H10N2O3	0.6471	-	neg	-	-	-	-	Organic acids and derivatives	Carboxylic acids and derivatives	203.067	-	Amino acids, peptides, and analogues
neg_954	3-Sulfodeoxycholic acid	metab_16242	0	52.4	-	-	LMST05020038;HMDB0002504	M-H, M+Na-2H	C23H38O7S	4.4594	-	neg	-	-	-	-	Lipids and lipid-like molecules	Sphingolipids	457.23	67030-48-2	Ceramides
neg_967	Prolylglycine	metab_16253	0	77.6	-	-	HMDB0011178	M-H, M+FA-H	C7H12N2O3	0.6683	-	neg	-	-	-	-	Organic acids and derivatives	Carboxylic acids and derivatives	217.083	2578-57-6	Amino acids, peptides, and analogues
neg_973	Coriandrone E	metab_16259	0	52.5	-	-	HMDB0029971	M-H, M+FA-H	C13H12O5	0.6683	-	neg	-	-	-	-	Organoheterocyclic compounds	Benzopyrans	293.068	177795-34-5	2-benzopyrans
neg_974	Ethylenediaminetetraaceticacid	metab_16260	0	31.6	-	-	HMDB0257824	M-H2O-H, M-H	C10H16N2O8	0.6683	-	neg	-	-	-	-	Organic acids and derivatives	Carboxylic acids and derivatives	291.083	-	Tetracarboxylic acids and derivatives
neg_978	Cytidine, 2'-deoxy-2',2'-difluoro-N-(1-oxo-2-propylpentyl)-	metab_16264	0	52.7	-	-	HMDB0254250	M-H, M+Cl	C17H25F2N3O5	4.6715	-	neg	-	-	-	-	Organoheterocyclic compounds	Diazines	388.172	-	Pyrimidines and pyrimidine derivatives
neg_982	Neplanocin A	metab_16268	0	50.7	-	-	HMDB0255538	M+FA-H, 3M-H	C11H13N5O3	0.6683	-	neg	-	-	-	-	Nucleosides, nucleotides, and analogues	Nucleoside and nucleotide analogues	788.293	-	Cyclopentyl nucleosides
neg_993	Glu-Thr	metab_16277	49.4	0	-	-	HMDB0028829	M-H2O-H, M-H	C9H16N2O6	0.6736	-	neg	-	-	-	-	Organic acids and derivatives	Carboxylic acids and derivatives	247.093	6875-80-5	Amino acids, peptides, and analogues
neg_1065	Suberic Acid	metab_16346	78.6	0	-	-	HMDB0000893;LMFA01170001;MJDBOTE0000630	M-H, M+Na-2H	C8H14O4	5.4974	C08278	neg	Organic acids	Carboxylic acids	-	-	Lipids and lipid-like molecules	Fatty Acyls	173.082	505-48-6	Fatty acids and conjugates
neg_1086	4-hydroxy Nonenal Glutathione	metab_16363	74.8	0	-	-	HMDB0240578	M-H, M+Na-2H	C19H33N3O8S	5.7003	-	neg	-	-	-	-	Organic acids and derivatives	Carboxylic acids and derivatives	462.191	1042945-55-0	Amino acids, peptides, and analogues
neg_1103	1-Oleoylglycerophosphoserine	metab_16379	0	65	-	-	HMDB0061694	M-H2O-H, M+Na-2H	C24H46NO9P	6.4372	-	neg	-	-	-	-	Lipids and lipid-like molecules	Glycerophospholipids	544.265	-	Glycerophosphoserines
neg_1104	PE(18:2/0:0)	metab_16380	98.2	0	-	-	-	M-H2O-H, M-H	C23H44NO7P	6.4372	-	neg	-	-	-	-	-	-	476.278	-	-
neg_1109	PE(22:5/0:0)	metab_16385	75.9	0	-	-	-	M-H, M+FA-H	C27H46NO7P	6.4478	-	neg	-	-	-	-	-	-	526.293	-	-
neg_1136	LysoPC(P-16:0/0:0)	metab_16409	0	95.2	-	-	HMDB0010407	M+Cl, 2M+FA-H	C24H50NO6P	6.5706	-	neg	-	-	-	-	Lipids and lipid-like molecules	Glycerophospholipids	1003.67	-	Glycerophosphocholines
neg_1147	Muricatacin	metab_16420	0	43.3	-	-	HMDB0038685;LMFA05000682	M-H, M+FA-H	C17H32O3	6.5866	-	neg	-	-	-	-	Lipids and lipid-like molecules	Fatty Acyls	329.236	134698-86-5	Fatty alcohols
neg_1151	Trans-p-Ferulyl alcohol 4-O-[6-(2-methyl-3-hydroxypropionyl)] glucopyranoside	metab_16423	0	60.2	-	-	HMDB0301953	M-H, M+FA-H	C20H28O10	6.592	-	neg	-	-	-	-	Organic oxygen compounds	Organooxygen compounds	427.158	-	Carbohydrates and carbohydrate conjugates
neg_1155	N-Docosahexaenoyl Leucine	metab_16427	0	38.1	-	-	HMDB0242017	M+Na-2H, 2M+Hac-H	C28H43NO3	6.6026	-	neg	-	-	-	-	Organic acids and derivatives	Carboxylic acids and derivatives	462.298	-	Amino acids, peptides, and analogues
neg_1189	2-Hexadec-7-enylicosa-8,11-dienedioic acid	metab_16458	0	37.9	-	-	HMDB0255383	M-H, M+Na-2H	C36H64O4	6.6883	-	neg	-	-	-	-	Lipids and lipid-like molecules	Fatty Acyls	559.473	-	Fatty acids and conjugates
neg_1264	PC(16:0/18:1(9Z)-O(12,13))	metab_16528	0	73.2	-	-	HMDB0285953	M-H, M+FA-H	C42H80NO9P	6.9014	-	neg	-	-	-	-	Lipids and lipid-like molecules	Glycerophospholipids	818.557	-	Glycerophosphocholines
neg_1322	Sameridine	metab_16583	0	49.9	-	-	HMDB0257473	M+Cl, 2M-H	C21H34N2O	6.656	-	neg	-	-	-	-	Organoheterocyclic compounds	Piperidines	659.525	-	Phenylpiperidines
neg_1588	N-[2-(3,5-Dioxopiperazino)propyl]-N-(2-amino-2-oxoethyl)glycine	metab_16812	0	57.4	-	-	HMDB0255034	M+Na-2H	C11H18N4O5	0.5639	-	neg	-	-	-	-	Organic acids and derivatives	Carboxylic acids and derivatives	307.102	-	Amino acids, peptides, and analogues
neg_1611	Trehalose 6-phosphate	metab_16826	0	41	map01100;map00500	Metabolic pathways;Starch and sucrose metabolism	HMDB0001124	M+Cl	C12H23O14P	0.5959	C00689	neg	-	-	Metabolism;Metabolism	Global and overview maps;Carbohydrate metabolism	Organic oxygen compounds	Organooxygen compounds	457.05	4484-88-2	Carbohydrates and carbohydrate conjugates
neg_1614	Histidylprolineamide	metab_16828	0	33	-	-	HMDB0253186	M+FA-H	C11H17N5O2	0.6006	-	neg	-	-	-	-	Organic acids and derivatives	Carboxylic acids and derivatives	296.136	-	Amino acids, peptides, and analogues
neg_1710	Alanylalanine	metab_16889	54.8	0	map01100;map00470	Metabolic pathways;D-Amino acid metabolism	HMDB0003459;HMDB0028680;HMDB0244385	M-H	C6H12N2O3	0.6524	C00993	neg	Peptides	Peptides	Metabolism;Metabolism	Global and overview maps;Metabolism of other amino acids	Organic acids and derivatives	Carboxylic acids and derivatives	159.077	1948-31-8;923-16-0	Amino acids, peptides, and analogues
neg_1727	Threonylalanine	metab_16901	0	60.8	-	-	HMDB0029054	M-H	C7H14N2O4	0.663	-	neg	-	-	-	-	Organic acids and derivatives	Carboxylic acids and derivatives	189.088	56217-50-6	Amino acids, peptides, and analogues
neg_1729	Palatinose	metab_16903	77.3	0	-	-	HMDB0256083	M+Cl	C12H22O11	0.663	C01742	neg	Carbohydrates	Oligosaccharides	-	-	Organic oxygen compounds	Organooxygen compounds	377.085	13718-94-0	Carbohydrates and carbohydrate conjugates
neg_1760	Juglone	metab_16922	0	57.7	-	-	HMDB0030773;MJDBOTE0001015	M+FA-H	C10H6O3	0.6736	C03840	neg	-	-	-	-	Benzenoids	Naphthalenes	219.032	481-39-0	Naphthoquinones
neg_1763	Trofosfamide	metab_16924	0	44.4	-	-	HMDB0259291	M+Cl	C9H18Cl3N2O2P	0.6736	-	neg	-	-	-	-	Organoheterocyclic compounds	Oxazaphosphinanes	356.99	-	Isofamides
neg_1788	6-Oxocyclohex-1-ene-1-carboxyl-CoA	metab_16935	0	62.8	map01100	Metabolic pathways	HMDB0012180;LMFA07050275	M+Cl	C28H42N7O18P3S	0.6791	C09821	neg	-	-	Metabolism	Global and overview maps	Lipids and lipid-like molecules	Fatty Acyls	924.128	-	Fatty acyl thioesters
neg_1815	Ceftibuten	metab_16952	0	79	-	-	HMDB0015485	M+Cl	C15H14N4O6S2	0.7055	C08117	neg	-	-	-	-	Organoheterocyclic compounds	Lactams	445.007	97519-39-6	Beta lactams
neg_1824	Bergaptol	metab_16956	0	32.6	-	-	HMDB0013679	M+FA-H	C11H6O4	0.7214	C00758	neg	-	-	-	-	Phenylpropanoids and polyketides	Coumarins and derivatives	247.027	486-60-2	Furanocoumarins
neg_1827	Oxalyl-CoA	metab_16959	0	37.2	map01100;map00630	Metabolic pathways;Glyoxylate and dicarboxylate metabolism	HMDB0304445;LMFA07050357	M-H2O-H	C23H31N7O19P3S-5	0.7214	C00313	neg	-	-	Metabolism;Metabolism	Global and overview maps;Carbohydrate metabolism	Lipids and lipid-like molecules	Fatty Acyls	815.041	-	Fatty acyl thioesters
neg_1845	2-Oxothiazolidine-4-carboxylic acid	metab_16974	0	33.4	-	-	HMDB0245287	2M+Hac-H	C4H5NO3S	0.7554	-	neg	-	-	-	-	Organic acids and derivatives	Carboxylic acids and derivatives	353.01	-	Amino acids, peptides, and analogues
neg_1866	D-Ribulose 5-Phosphate	metab_16986	65.5	0	map01100;map01250;map01240;map00040;map01200;map01230;map00030;map00740	Metabolic pathways;Biosynthesis of nucleotide sugars;Biosynthesis of cofactors;Pentose and glucuronate interconversions;Carbon metabolism;Biosynthesis of amino acids;Pentose phosphate pathway;Riboflavin metabolism	PW_C000479;HMDB0000618	M-H2O-H	C5H11O8P	0.8287	C00199	neg	-	-	Metabolism;Metabolism;Metabolism;Metabolism;Metabolism;Metabolism;Metabolism;Metabolism	Global and overview maps;Global and overview maps;Global and overview maps;Carbohydrate metabolism;Global and overview maps;Global and overview maps;Carbohydrate metabolism;Metabolism of cofactors and vitamins	Organic oxygen compounds	Organooxygen compounds	211.001	4151-19-3;551-85-9	Carbohydrates and carbohydrate conjugates
neg_1885	Uridine 5'-Diphosphate	metab_17000	85.1	0	map01100;map00240;map04080;map01232;map01240	Metabolic pathways;Pyrimidine metabolism;Neuroactive ligand-receptor interaction;Nucleotide metabolism;Biosynthesis of cofactors	PW_C000201;HMDB0000295	M-H	C9H14N2O12P2	0.8717	C00015	neg	Nucleic acids	Nucleotides	Metabolism;Metabolism;Environmental Information Processing;Metabolism;Metabolism	Global and overview maps;Nucleotide metabolism;Signaling molecules and interaction;Global and overview maps;Global and overview maps	Nucleosides, nucleotides, and analogues	Pyrimidine nucleotides	402.994	58-98-0	Pyrimidine ribonucleotides
neg_1919	Adenosine 5'-Monophosphate	metab_17022	84.5	0	map01100;map00230;map01240;map01232;map04068;map04150	Metabolic pathways;Purine metabolism;Biosynthesis of cofactors;Nucleotide metabolism;FoxO signaling pathway;mTOR signaling pathway	HMDB0000045;MJDBOTE0000497	M-H	C10H14N5O7P	1.0119	C00020	neg	Nucleic acids	Nucleotides	Metabolism;Metabolism;Metabolism;Metabolism;Environmental Information Processing;Environmental Information Processing	Global and overview maps;Nucleotide metabolism;Global and overview maps;Global and overview maps;Signal transduction;Signal transduction	Nucleosides, nucleotides, and analogues	Purine nucleotides	346.055	61-19-8	Purine ribonucleotides
neg_1977	Adenosine triphosphate	metab_17056	0	82.9	map01100;map00230;map01240;map04217;map01232;map04080;map04621;map04020;map00190;map04142	Metabolic pathways;Purine metabolism;Biosynthesis of cofactors;Necroptosis;Nucleotide metabolism;Neuroactive ligand-receptor interaction;NOD-like receptor signaling pathway;Calcium signaling pathway;Oxidative phosphorylation;Lysosome	PW_C000414;HMDB0257997;HMDB0000538	M-H	C10H16N5O13P3	1.1463	C00002	neg	Nucleic acids;Vitamins and cofactors	Nucleotides;Cofactors	Metabolism;Metabolism;Metabolism;Cellular Processes;Metabolism;Environmental Information Processing;Organismal Systems;Environmental Information Processing;Metabolism;Cellular Processes	Global and overview maps;Nucleotide metabolism;Global and overview maps;Cell growth and death;Global and overview maps;Signaling molecules and interaction;Immune system;Signal transduction;Energy metabolism;Transport and catabolism	Nucleosides, nucleotides, and analogues	Purine nucleotides	505.988	56-65-5	Purine ribonucleotides
neg_1978	D-Fructose 6-phosphate	metab_17057	50.7	0	map01100;map00500;map01200;map00052	Metabolic pathways;Starch and sucrose metabolism;Carbon metabolism;Galactose metabolism	HMDB0000124;HMDB0304311;MJDBNL00000133	M-H	C6H13O9P	1.1516	C00085	neg	-	-	Metabolism;Metabolism;Metabolism;Metabolism	Global and overview maps;Carbohydrate metabolism;Global and overview maps;Carbohydrate metabolism	Organic oxygen compounds	Organooxygen compounds	259.022	643-13-0	Carbohydrates and carbohydrate conjugates
neg_1980	Tyrosyl-Asparagine	metab_17058	0	32.4	-	-	HMDB0029100	M-H	C13H17N3O5	1.1623	-	neg	-	-	-	-	Organic acids and derivatives	Carboxylic acids and derivatives	294.109	-	Amino acids, peptides, and analogues
neg_1992	Leucyl-Asparagine	metab_17067	0	51.5	-	-	HMDB0028924	M-H	C10H19N3O4	1.213	-	neg	-	-	-	-	Organic acids and derivatives	Carboxylic acids and derivatives	244.13	-	Amino acids, peptides, and analogues
neg_1994	Succinic acid semialdehyde	metab_17068	0	42.2	map01100;map00760;map01200;map00250;map00350;map00650;map00750	Metabolic pathways;Nicotinate and nicotinamide metabolism;Carbon metabolism;Alanine, aspartate and glutamate metabolism;Tyrosine metabolism;Butanoate metabolism;Vitamin B6 metabolism	LMFA06000118;PW_C000972;HMDB0001259	M-H	C4H6O3	1.2183	C00232	neg	Organic acids	Carboxylic acids	Metabolism;Metabolism;Metabolism;Metabolism;Metabolism;Metabolism;Metabolism	Global and overview maps;Metabolism of cofactors and vitamins;Global and overview maps;Amino acid metabolism;Amino acid metabolism;Carbohydrate metabolism;Metabolism of cofactors and vitamins	Lipids and lipid-like molecules	Fatty Acyls	101.024	692-29-5	Fatty acids and conjugates
neg_2007	Seryltyrosine	metab_17078	0	33.2	-	-	HMDB0029051	M-H	C12H16N2O5	1.2705	-	neg	-	-	-	-	Organic acids and derivatives	Carboxylic acids and derivatives	267.098	21435-27-8	Amino acids, peptides, and analogues
neg_2009	1-[(5-Amino-5-carboxypentyl)amino]-1-deoxyfructose	metab_17080	0	36.6	-	-	HMDB0034879	M+Na-2H	C12H24N2O7	1.2917	-	neg	-	-	-	-	Organic oxygen compounds	Organooxygen compounds	329.133	21291-40-7	Carbohydrates and carbohydrate conjugates
neg_2015	N2-Acetylornithine	metab_17086	0	31.9	map01100;map01210;map00220;map01230	Metabolic pathways;2-Oxocarboxylic acid metabolism;Arginine biosynthesis;Biosynthesis of amino acids	HMDB0003357	M-H	C7H14N2O3	1.3666	C00437	neg	-	-	Metabolism;Metabolism;Metabolism;Metabolism	Global and overview maps;Global and overview maps;Amino acid metabolism;Global and overview maps	Organic acids and derivatives	Carboxylic acids and derivatives	173.093	6205-08-09	Amino acids, peptides, and analogues
neg_2034	Glucose aspartate	metab_17103	0	43.7	-	-	HMDB0252772	M+FA-H	C10H15NO10	1.5026	-	neg	-	-	-	-	Organic acids and derivatives	Carboxylic acids and derivatives	354.067	-	Amino acids, peptides, and analogues
neg_2035	N-Acetyl-D-cysteine	metab_17104	0	43.8	-	-	HMDB0255048	M+FA-H	C5H9NO3S	1.5185	C06809	neg	-	-	-	-	Organic acids and derivatives	Carboxylic acids and derivatives	208.028	-	Amino acids, peptides, and analogues
neg_2039	Val-Ala-OH	metab_17108	48.7	0	-	-	-	M-H	C13H16N2O6	1.5345	-	neg	-	-	-	-	-	-	295.093	-	-
neg_2045	1-[(2R,3S,5R)-3,4-Dihydroxy-5-(hydroxymethyl)oxolan-2-yl]pyrimidine-2,4-dione	metab_17114	0	50.9	-	-	HMDB0246131	M-H	C9H12N2O6	1.5718	-	neg	-	-	-	-	Nucleosides, nucleotides, and analogues	Pyrimidine nucleosides	243.062	-	Not Available
neg_2047	Leucyl-Aspartate	metab_17116	0	40.3	-	-	HMDB0028925	M-H	C10H18N2O5	1.5772	-	neg	-	-	-	-	Organic acids and derivatives	Carboxylic acids and derivatives	245.114	-	Amino acids, peptides, and analogues
neg_2055	Leucyl-Threonine	metab_17123	0	34.3	-	-	HMDB0028939	M-H	C10H20N2O4	1.6252	-	neg	-	-	-	-	Organic acids and derivatives	Carboxylic acids and derivatives	231.135	-	Amino acids, peptides, and analogues
neg_2067	Asparaginyl-Methionine	metab_17135	0	45.6	-	-	HMDB0028737	M-H	C9H17N3O4S	1.6518	-	neg	-	-	-	-	Organic acids and derivatives	Carboxylic acids and derivatives	262.087	-	Amino acids, peptides, and analogues
neg_2084	Isoleucyl-Glutamine	metab_17151	0	34.3	-	-	HMDB0028905	M-H	C11H21N3O4	1.7697	-	neg	-	-	-	-	Organic acids and derivatives	Carboxylic acids and derivatives	258.146	-	Amino acids, peptides, and analogues
neg_2085	Isoleucyl-Aspartate	metab_17152	0	39.7	-	-	HMDB0028903	M-H	C10H18N2O5	1.775	-	neg	-	-	-	-	Organic acids and derivatives	Carboxylic acids and derivatives	245.114	-	Amino acids, peptides, and analogues
neg_2141	Leucylalanine	metab_17198	0	34.4	-	-	HMDB0028922;HMDB0304783	M-H	C9H18N2O3	1.9667	-	neg	-	-	-	-	Organic acids and derivatives	Carboxylic acids and derivatives	201.124	7298-84-2	Amino acids, peptides, and analogues
neg_2147	4-Hydroxyretinoic acid glucuronide	metab_17202	0	31.4	-	-	HMDB0061688	M+Cl	C26H36O9	1.9667	-	neg	-	-	-	-	Lipids and lipid-like molecules	Prenol lipids	527.21	-	Terpene glycosides
neg_2151	Formycin b	metab_17206	0	86.9	-	-	HMDB0252449	3M-H	C10H12N4O5	1.9667	-	neg	-	-	-	-	Organic oxygen compounds	Organooxygen compounds	803.234	-	Carbohydrates and carbohydrate conjugates
neg_2152	Flumethasone	metab_17207	0	57.1	-	-	HMDB0252336;MJDBOTE0001546	M+FA-H	C22H28F2O5	1.972	C14479	neg	-	-	-	-	Lipids and lipid-like molecules	Steroids and steroid derivatives	455.189	2135-17-3	Hydroxysteroids
neg_2154	Gly-Ile	metab_17209	54.7	0	-	-	HMDB0028844	M-H	C8H16N2O3	1.9827	-	neg	-	-	-	-	Organic acids and derivatives	Carboxylic acids and derivatives	187.109	-	Amino acids, peptides, and analogues
neg_2161	Benzocaine	metab_17214	0	51.8	-	-	PW_C002349;HMDB0004992	M+FA-H	C9H11NO2	2.0035	C07527	neg	-	-	-	-	Benzenoids	Benzene and substituted derivatives	210.077	1994-09-07	Benzoic acids and derivatives
neg_2179	Deoxyinosine	metab_17230	39.7	0	map01100;map02010;map01232;map00230	Metabolic pathways;ABC transporters;Nucleotide metabolism;Purine metabolism	PW_C000050;HMDB0000071;MJDBOTE0001081	M-H	C10H12N4O4	2.0984	C05512	neg	-	-	Metabolism;Environmental Information Processing;Metabolism;Metabolism	Global and overview maps;Membrane transport;Global and overview maps;Nucleotide metabolism	Nucleosides, nucleotides, and analogues	Purine nucleosides	251.078	890-38-0	Purine 2''-deoxyribonucleosides
neg_2181	Asparaginyl-Tyrosine	metab_17232	0	52.1	-	-	HMDB0028743	M-H	C13H17N3O5	2.1145	-	neg	-	-	-	-	Organic acids and derivatives	Carboxylic acids and derivatives	294.109	-	Amino acids, peptides, and analogues
neg_2201	Glutaric Acid	metab_17250	98.5	0	map01100;map00310;map00071	Metabolic pathways;Lysine degradation;Fatty acid degradation	HMDB0000661	M-H	C5H8O4	2.3054	C00489	neg	Organic acids	Carboxylic acids	Metabolism;Metabolism;Metabolism	Global and overview maps;Amino acid metabolism;Lipid metabolism	Organic acids and derivatives	Carboxylic acids and derivatives	131.035	110-94-1	Dicarboxylic acids and derivatives
neg_2209	D-Myoinositol 4-phosphate	metab_17258	31.6	0	map01100;map04070;map00562	Metabolic pathways;Phosphatidylinositol signaling system;Inositol phosphate metabolism	HMDB0001313	M-H	C6H13O9P	2.4545	C03546	neg	-	-	Metabolism;Environmental Information Processing;Metabolism	Global and overview maps;Signal transduction;Carbohydrate metabolism	Organic oxygen compounds	Organooxygen compounds	259.022	69256-52-6	Alcohols and polyols
neg_2214	Threonylphenylalanine	metab_17263	81.2	0	-	-	HMDB0029068	M-H	C13H18N2O4	2.5263	-	neg	-	-	-	-	Organic acids and derivatives	Carboxylic acids and derivatives	265.119	16875-27-7	Amino acids, peptides, and analogues
neg_2217	Phenylalanylaspartic acid	metab_17266	0	36.2	-	-	HMDB0028991	M-H	C13H16N2O5	2.6564	-	neg	-	-	-	-	Organic acids and derivatives	Carboxylic acids and derivatives	279.098	22828-05-3	Amino acids, peptides, and analogues
neg_2255	Trovafloxacin	metab_17303	0	61.4	-	-	HMDB0014823	M+Na-2H	C20H15F3N4O3	2.8612	C07664	neg	-	-	-	-	Organoheterocyclic compounds	Diazanaphthalenes	437.083	147059-72-1	Naphthyridines
neg_2272	(R)C(S)S-Alliin	metab_17318	0	32.8	-	-	HMDB0033592	M-H	C6H11NO3S	2.9196	C08265	neg	-	-	-	-	Organic acids and derivatives	Carboxylic acids and derivatives	176.038	556-27-4	Amino acids, peptides, and analogues
neg_2282	Lysylmethionine	metab_17328	0	43.1	-	-	HMDB0028957	M+Cl	C11H23N3O3S	3.0377	-	neg	-	-	-	-	Organic acids and derivatives	Carboxylic acids and derivatives	312.117	97729-52-7	Amino acids, peptides, and analogues
neg_2284	Chenodeoxycholylcysteine	metab_17330	0	34.4	-	-	HMDB0242393	M+Na-2H	C27H45NO5S	3.0525	-	neg	-	-	-	-	Lipids and lipid-like molecules	Steroids and steroid derivatives	516.278	-	Bile acids, alcohols and derivatives
neg_2303	2,3-Butanediol apiosylglucoside	metab_17346	0	37.1	-	-	HMDB0033063	M+FA-H	C15H28O11	3.1635	-	neg	-	-	-	-	Organic oxygen compounds	Organooxygen compounds	429.162	-	Carbohydrates and carbohydrate conjugates
neg_2329	Serylleucine	metab_17363	0	53.1	-	-	HMDB0029043	M-H	C9H18N2O4	3.2223	-	neg	-	-	-	-	Organic acids and derivatives	Carboxylic acids and derivatives	217.119	6665-16-3	Amino acids, peptides, and analogues
neg_2339	5'-O-beta-D-Glucosylpyridoxine	metab_17371	0	50.5	-	-	HMDB0246884	2M+Hac-H	C14H21NO8	3.2329	C03996	neg	-	-	-	-	Organoheterocyclic compounds	Pyridines and derivatives	721.269	-	Pyridoxines
neg_2359	Methionyl-Lysine	metab_17386	0	45.9	-	-	HMDB0028978	M+Cl	C11H23N3O3S	3.2597	-	neg	-	-	-	-	Organic acids and derivatives	Carboxylic acids and derivatives	312.117	-	Amino acids, peptides, and analogues
neg_2385	Embutramide	metab_17401	0	45.7	-	-	HMDB0251769	M+Na-2H	C17H27NO3	3.2969	-	neg	-	-	-	-	Benzenoids	Benzene and substituted derivatives	314.172	-	Phenylpropanes
neg_2394	GLP-1 antagonist	metab_17407	0	38.6	-	-	HMDB0252753	M+Cl	C28H37N3O3	3.3022	-	neg	-	-	-	-	Benzenoids	Benzene and substituted derivatives	498.256	-	Methoxybenzenes
neg_2399	Chymostatin	metab_17412	0	78	-	-	HMDB0242696	M-H2O-H	C31H41N7O6	3.3075	C11308	neg	-	-	-	-	Lipids and lipid-like molecules	Steroids and steroid derivatives	588.299	9076-44-2	Vitamin D and derivatives
neg_2404	Vignatic acid A	metab_17417	0	79.1	-	-	HMDB0033599	M+Cl	C30H39N3O7	3.3128	-	neg	-	-	-	-	Organic acids and derivatives	Carboxylic acids and derivatives	588.245	181485-19-8	Amino acids, peptides, and analogues
neg_2474	4,7,13,16,21,24-Hexaoxa-1,10-diazabicyclo[8.8.8]hexacosane	metab_17473	0	36.3	-	-	HMDB0245653	M+K-2H	C18H36N2O6	3.382	-	neg	-	-	-	-	Organic nitrogen compounds	Organonitrogen compounds	413.204	-	Amines
neg_2477	Algestone	metab_17475	0	68.6	-	-	HMDB0248134;LMST02030171	2M+FA-H	C21H30O4	3.382	C06391	neg	-	-	-	-	Lipids and lipid-like molecules	Steroids and steroid derivatives	737.431	595-77-7	Pregnane steroids
neg_2478	Glycylleucine	metab_17476	0	64.4	-	-	HMDB0028929;HMDB0000759	M-H	C8H16N2O3	3.3873	C02155	neg	-	-	-	-	Organic acids and derivatives	Carboxylic acids and derivatives	187.109	869-19-2	Amino acids, peptides, and analogues
neg_2494	5-Aminopentanal	metab_17489	0	30.5	map01100;map00310	Metabolic pathways;Lysine degradation	HMDB0012815	M+FA-H	C5H11NO	3.4032	C12455	neg	-	-	Metabolism;Metabolism	Global and overview maps;Amino acid metabolism	Organic oxygen compounds	Organooxygen compounds	146.082	-	Carbonyl compounds
neg_2495	Pantothenic Acid	metab_17490	95	0	map01100;map00770;map00410;map01240	Metabolic pathways;Pantothenate and CoA biosynthesis;beta-Alanine metabolism;Biosynthesis of cofactors	HMDB0000210;HMDB0250782;PW_C000136;MJDBOTE0000845	M-H	C9H17NO5	3.4032	C00864	neg	Vitamins and cofactors	Vitamins	Metabolism;Metabolism;Metabolism;Metabolism	Global and overview maps;Metabolism of cofactors and vitamins;Metabolism of other amino acids;Global and overview maps	Organic oxygen compounds	Organooxygen compounds	218.103	79-83-4	Alcohols and polyols
neg_2508	Luminespib	metab_17500	0	78.2	-	-	HMDB0254202	M+Cl	C26H31N3O5	3.4245	-	neg	-	-	-	-	Benzenoids	Benzene and substituted derivatives	500.199	-	Cumenes
neg_2510	Benzyladenine 3-O-beta-D-glucoside	metab_17502	0	43.4	-	-	HMDB0302642	M+FA-H	C18H21N5O5	3.4301	-	neg	-	-	-	-	Organic oxygen compounds	Organooxygen compounds	432.156	-	Carbohydrates and carbohydrate conjugates
neg_2519	A-L-Fucopyranosyl-(1->2)-b-D-galactopyranosyl-(1->2)-D-xylose	metab_17508	0	40.2	-	-	HMDB0041222	M-H	C17H30O14	3.4461	-	neg	-	-	-	-	Organic oxygen compounds	Organooxygen compounds	457.157	130136-27-5	Carbohydrates and carbohydrate conjugates
neg_2531	Chlorophyllide a	metab_17517	0	82.9	map01100;map00860	Metabolic pathways;Porphyrin metabolism	HMDB0304288	M+Na-2H	C35H34N4O5-2	3.4568	C02139	neg	-	-	Metabolism;Metabolism	Global and overview maps;Metabolism of cofactors and vitamins	Organoheterocyclic compounds	Tetrapyrroles and derivatives	611.231	14897-06-4;724691-52-5	Chlorins
neg_2552	Landiolol	metab_17531	0	66.4	-	-	HMDB0253969	M-H2O-H	C25H39N3O8	3.4835	-	neg	-	-	-	-	Organoheterocyclic compounds	Oxazinanes	490.251	-	Morpholines
neg_2563	Ganoderic acid L	metab_17540	0	45.3	-	-	HMDB0035885	M+Cl	C30H46O8	3.4942	-	neg	-	-	-	-	Phenylpropanoids and polyketides	Isoflavonoids	569.293	102607-24-9	O-methylated isoflavonoids
neg_2565	1-Methyl-2-hydroadenosine	metab_17541	0	67.6	-	-	HMDB0243923	3M-H	C11H17N5O4	3.4942	-	neg	-	-	-	-	Organic oxygen compounds	Organooxygen compounds	848.38	-	Carbohydrates and carbohydrate conjugates
neg_2568	Piroxantrone	metab_17544	0	40.2	-	-	HMDB0256611	M+K-2H	C21H25N5O4	3.4995	-	neg	-	-	-	-	Benzenoids	Anthracenes	448.139	-	Not Available
neg_2573	2-Hydroxyfelbamate	metab_17548	0	46.8	map00982	Drug metabolism - cytochrome P450	HMDB0060670;PW_C040524	2M+Hac-H	C11H14N2O5	3.5048	C16582	neg	-	-	Metabolism	Xenobiotics biodegradation and metabolism	Lipids and lipid-like molecules	Glycerolipids	567.194	-	Not Available
neg_2579	Histidylarginine	metab_17553	0	54	-	-	HMDB0028879	M+Na-2H	C12H21N7O3	3.5157	-	neg	-	-	-	-	Organic acids and derivatives	Carboxylic acids and derivatives	332.146	77369-21-2	Amino acids, peptides, and analogues
neg_2594	Blasticidin S	metab_17562	0	65.1	-	-	HMDB0030452	M-H2O-H	C17H26N8O5	3.5317	C02010	neg	-	-	-	-	Organic acids and derivatives	Carboxylic acids and derivatives	403.183	2079-00-7	Amino acids, peptides, and analogues
neg_2595	Indoleacrylic acid	metab_17563	0	44.3	-	-	HMDB0000734	2M+Hac-H	C11H9NO2	3.5317	-	neg	-	-	-	-	Organoheterocyclic compounds	Indoles and derivatives	433.14	29953-71-7	Indoles
neg_2598	PA(22:6(4Z,7Z,10Z,13Z,16Z,19Z)/15:0)	metab_17566	0	41.1	map01100;map00564;map04912;map04070;map00561	Metabolic pathways;Glycerophospholipid metabolism;GnRH signaling pathway;Phosphatidylinositol signaling system;Glycerolipid metabolism	PW_C062829;LMGP10010820;HMDB0115403	M+K-2H	C40H67O8P	3.5317	C00416	neg	Lipids	Phospholipids	Metabolism;Metabolism;Organismal Systems;Environmental Information Processing;Metabolism	Global and overview maps;Lipid metabolism;Endocrine system;Signal transduction;Lipid metabolism	Lipids and lipid-like molecules	Glycerophospholipids	743.405	-	Glycerophosphates
neg_2604	Lexipafant	metab_17571	0	37.3	-	-	HMDB0254072	M+FA-H	C23H30N4O4S	3.537	-	neg	-	-	-	-	Organic acids and derivatives	Carboxylic acids and derivatives	503.199	-	Amino acids, peptides, and analogues
neg_2616	1-(4Z,7Z,10Z,13Z,16Z,19Z-docosahexaenoyl)-glycero-3-phosphate	metab_17580	0	61	-	-	HMDB0114755;LMGP10050019;HMDB0062307	M+Cl	C25H39O7P	3.5478	-	neg	-	-	-	-	Lipids and lipid-like molecules	Glycerophospholipids	517.215	-	Glycerophosphates
neg_2635	1-pentadecanoyl-glycero-3-phosphate	metab_17594	0	33.1	-	-	HMDB0062324;LMGP10050037	M+K-2H	C18H37O7P	3.569	-	neg	-	-	-	-	Lipids and lipid-like molecules	Glycerophospholipids	433.176	-	Glycerophosphates
neg_2645	Pisumionoside	metab_17601	0	67.7	-	-	HMDB0039947	2M-H	C19H32O9	3.5796	-	neg	-	-	-	-	Lipids and lipid-like molecules	Prenol lipids	807.4	371113-06-3	Terpene glycosides
neg_2646	Curzerenone	metab_17602	0	37.8	-	-	HMDB0036155;HMDB0302607	M+Na-2H	C15H18O2	3.585	C16943	neg	-	-	-	-	Lipids and lipid-like molecules	Prenol lipids	251.103	20493-56-5	Monoterpenoids
neg_2649	7,8-Dimethoxy-3-methyl-1-(4-nitrophenyl)-5H-2,3-benzodiazepin-4-one	metab_17604	0	39.5	-	-	HMDB0249845	M+FA-H	C18H17N3O5	3.5903	-	neg	-	-	-	-	Organoheterocyclic compounds	Benzodiazepines	400.112	-	Not Available
neg_2656	2-n-Propylthiazolidine-4-carboxylic acid	metab_17608	0	35.3	-	-	HMDB0245245	M+FA-H	C7H13NO2S	3.6009	-	neg	-	-	-	-	Organic acids and derivatives	Carboxylic acids and derivatives	220.065	-	Amino acids, peptides, and analogues
neg_2658	(2S)-2-Amino-3-[(2S,3R)-2-amino-3-[(2S)-2-amino-3-(4-hydroxyphenyl)propanoyl]oxybutanoyl]oxypropanoic acid	metab_17609	0	41.6	-	-	HMDB0257991	M+Na-2H	C16H23N3O7	3.6009	-	neg	-	-	-	-	Organic acids and derivatives	Carboxylic acids and derivatives	390.129	-	Amino acids, peptides, and analogues
neg_2680	Quetiapine	metab_17623	0	47.1	-	-	HMDB0005021;PW_C002368	M+Na-2H	C21H25N3O2S	3.6328	C07397	neg	-	-	-	-	Organoheterocyclic compounds	Benzothiazepines	404.143	111974-69-7	Dibenzothiazepines
neg_2682	Bopta	metab_17625	0	76.4	-	-	HMDB0249345	M+Cl	C22H31N3O11	3.6328	-	neg	-	-	-	-	Organic acids and derivatives	Carboxylic acids and derivatives	548.166	-	Pentacarboxylic acids and derivatives
neg_2693	Indicaxanthin	metab_17633	0	37.4	-	-	HMDB0029386;HMDB0304729	M-H2O-H	C14H16N2O6	3.6489	C08549	neg	-	-	-	-	Organic acids and derivatives	Carboxylic acids and derivatives	289.08	2181-75-1	Amino acids, peptides, and analogues
neg_2695	Levetiracetam	metab_17635	0	58.1	-	-	HMDB0252105;HMDB0015333	2M+Hac-H	C8H14N2O2	3.6489	C07841	neg	-	-	-	-	Organic acids and derivatives	Carboxylic acids and derivatives	399.224	102767-28-2	Amino acids, peptides, and analogues
neg_2715	Adipic Acid	metab_17652	94.6	0	map01100	Metabolic pathways	LMFA01170048;HMDB0000448	M-H	C6H10O4	3.6811	C06104	neg	Organic acids	Carboxylic acids	Metabolism	Global and overview maps	Lipids and lipid-like molecules	Fatty Acyls	145.051	124-04-9	Fatty acids and conjugates
neg_2735	Tryptophylhydroxyproline	metab_17670	0	51.6	-	-	HMDB0029084	M+FA-H	C16H19N3O4	3.7025	-	neg	-	-	-	-	Organic acids and derivatives	Carboxylic acids and derivatives	362.139	844640-75-1	Amino acids, peptides, and analogues
neg_2743	Moexipril	metab_17677	0	47.5	-	-	HMDB0014829;HMDB0257333;PW_C009168	M-H2O-H	C27H34N2O7	3.7079	C07704	neg	-	-	-	-	Organic acids and derivatives	Carboxylic acids and derivatives	479.214	103775-10-6	Amino acids, peptides, and analogues
neg_2756	Eltoprazine	metab_17686	0	66.1	-	-	HMDB0251757	M+FA-H	C12H16N2O2	3.7186	-	neg	-	-	-	-	Organoheterocyclic compounds	Diazinanes	265.119	-	Piperazines
neg_2774	Ethyladipic acid	metab_17702	0	37.7	-	-	LMFA01170104;HMDB0002023	M+FA-H	C8H14O4	3.7292	-	neg	-	-	-	-	Lipids and lipid-like molecules	Fatty Acyls	219.087	22935-13-3	Fatty acids and conjugates
neg_2823	Abeado	metab_17744	0	33.6	-	-	HMDB0247746	M-H2O-H	C15H23N7O3	3.7823	-	neg	-	-	-	-	Nucleosides, nucleotides, and analogues	5''-deoxyribonucleosides	330.167	-	Not Available
neg_2827	Methionyl-Leucine	metab_17747	0	32.1	-	-	HMDB0028977	M-H	C11H22N2O3S	3.7877	-	neg	-	-	-	-	Organic acids and derivatives	Carboxylic acids and derivatives	261.129	-	Amino acids, peptides, and analogues
neg_2874	Miricorilant	metab_17783	0	39.4	-	-	HMDB0250460	M-H2O-H	C24H23F3N2O2	3.841	-	neg	-	-	-	-	Phenylpropanoids and polyketides	Diarylheptanoids	409.156	-	Linear diarylheptanoids
neg_2916	Lotusine	metab_17810	0	52.1	-	-	HMDB0033347	2M+Hac-H	C19H24NO3+	3.9214	C17567	neg	-	-	-	-	Organoheterocyclic compounds	Isoquinolines and derivatives	687.368	6871-67-6	Benzylisoquinolines
neg_2918	{1-[2-(4-Carbamimidoyl-benzoylamino)-propionyl]-piperidin-4-yloxy}-acetic acid	metab_17812	0	32.7	-	-	HMDB0257277	M+FA-H	C18H24N4O5	3.9267	-	neg	-	-	-	-	Benzenoids	Benzene and substituted derivatives	421.172	-	Benzoic acids and derivatives
neg_2919	Glycosminine	metab_17813	0	36.4	-	-	HMDB0033122	2M+Hac-H	C15H12N2O	3.9267	C10688	neg	-	-	-	-	Organoheterocyclic compounds	Diazanaphthalenes	531.207	4765-56-4	Benzodiazines
neg_2945	Etimicin	metab_17834	0	59.7	-	-	HMDB0252101	M+Cl	C21H43N5O7	3.9748	-	neg	-	-	-	-	Organic oxygen compounds	Organooxygen compounds	512.284	-	Carbohydrates and carbohydrate conjugates
neg_2968	Linalool 3,6-oxide primeveroside	metab_17847	0	52.2	-	-	HMDB0035489	M-H2O-H	C21H36O11	4.0175	-	neg	-	-	-	-	Organic oxygen compounds	Organooxygen compounds	445.212	-	Carbohydrates and carbohydrate conjugates
neg_2976	Valyl-prolyl-glycyl-valyl-glycine	metab_17854	0	49.3	-	-	HMDB0259877	M+FA-H	C19H33N5O6	4.0281	-	neg	-	-	-	-	Organic acids and derivatives	Carboxylic acids and derivatives	472.241	-	Amino acids, peptides, and analogues
neg_2985	Monensin	metab_17860	0	46.5	-	-	HMDB0242687	M+K-2H	C36H62O11	4.044	C06693	neg	Antibiotics	Polyketides and nonribosomal peptides	-	-	Lipids and lipid-like molecules	Fatty Acyls	707.374	17090-79-8	Fatty acids and conjugates
neg_2993	N-Methyl-1-[3-[[(2R)-1-methylpyrrolidin-2-yl]methyl]-1H-indol-5-yl]methanesulfonamide	metab_17866	0	32.9	-	-	HMDB0250508	M+K-2H	C16H23N3O2S	4.0599	-	neg	-	-	-	-	Organoheterocyclic compounds	Indoles and derivatives	358.102	-	Indoles
neg_3018	Acetylisoniazid	metab_17886	0	36.2	map00983	Drug metabolism - other enzymes	HMDB0041821	3M-H	C8H9N3O2	4.0971	C07585	neg	-	-	Metabolism	Xenobiotics biodegradation and metabolism	Organoheterocyclic compounds	Pyridines and derivatives	536.199	1078-38-2	Pyridinecarboxylic acids and derivatives
neg_3043	Neopterin	metab_17902	0	35.5	map00790	Folate biosynthesis	HMDB0000727;HMDB0000877;PW_C000673;HMDB0000845	M+Cl	C9H11N5O4	4.1343	C05926	neg	-	-	Metabolism	Metabolism of cofactors and vitamins	Organoheterocyclic compounds	Pteridines and derivatives	288.052	2009-64-5;10162-32-0;2277-42-1	Pterins and derivatives
neg_3044	Pipamperone	metab_17903	0	53.2	-	-	HMDB0256570	M+Cl	C21H30FN3O2	4.1343	-	neg	-	-	-	-	Organic oxygen compounds	Organooxygen compounds	410.204	-	Carbonyl compounds
neg_3062	Fumaryl diketopiperazine	metab_17917	0	35.5	-	-	HMDB0252520	M-H	C20H28N4O8	4.1662	-	neg	-	-	-	-	Organic acids and derivatives	Carboxylic acids and derivatives	451.183	-	Amino acids, peptides, and analogues
neg_3083	Tauro-b-muricholic acid	metab_17933	0	48.5	-	-	LMST05040012;HMDB0000932	M-H	C26H45NO7S	4.209	-	neg	-	-	-	-	Lipids and lipid-like molecules	Steroids and steroid derivatives	514.288	25696-60-0	Bile acids, alcohols and derivatives
neg_3098	Flavin Mononucleotide	metab_17943	53.2	0	map01100;map00190;map00740;map01240	Metabolic pathways;Oxidative phosphorylation;Riboflavin metabolism;Biosynthesis of cofactors	PW_C001170;HMDB0001520;MJDBOTE0000476	M-H	C17H21N4O9P	4.2303	C00061	neg	Vitamins and cofactors	Cofactors	Metabolism;Metabolism;Metabolism;Metabolism	Global and overview maps;Energy metabolism;Metabolism of cofactors and vitamins;Global and overview maps	Nucleosides, nucleotides, and analogues	Flavin nucleotides	455.098	146-17-8	Not Available
neg_3107	(-)-Slaframine	metab_17948	0	55.8	-	-	HMDB0243523	2M+FA-H	C10H18N2O2	4.2462	C06185	neg	-	-	-	-	Organoheterocyclic compounds	Indolizidines	441.271	20084-93-9	Not Available
neg_3117	PC(20:5(7Z,9Z,11E,13E,17Z)-3OH(5,6,15)/P-18:0)	metab_17955	0	38.3	-	-	HMDB0289600	M+Na-2H	C46H82NO10P	4.2621	-	neg	-	-	-	-	Not Available	Not Available	860.536	-	Not Available
neg_3146	Zolmitriptan N-Oxide	metab_17975	0	61.6	-	-	HMDB0259433	M+FA-H	C16H21N3O3	4.3206	-	neg	-	-	-	-	Organoheterocyclic compounds	Indoles and derivatives	348.156	-	Indoles
neg_3169	Indole-3-carboxilic acid-O-sulphate	metab_17996	0	41.7	-	-	HMDB0060002	M-H	C9H7NO5S	4.3529	-	neg	-	-	-	-	Organoheterocyclic compounds	Indoles and derivatives	239.997	-	Indolecarboxylic acids and derivatives
neg_3196	Deoxycholylglutamic acid	metab_18012	0	53.3	-	-	HMDB0242437	M+K-2H	C29H47NO7	4.3902	-	neg	-	-	-	-	Not Available	Not Available	558.28	-	Not Available
neg_3199	Angoroside C	metab_18014	0	73.8	-	-	HMDB0248432	M-H2O-H	C36H48O19	4.3955	-	neg	-	-	-	-	Organic oxygen compounds	Organooxygen compounds	765.254	-	Carbohydrates and carbohydrate conjugates
neg_3200	Small bacteriocin	metab_18015	0	32.7	-	-	HMDB0033503	M+K-2H	C18H31NO4	4.4008	-	neg	-	-	-	-	Organic acids and derivatives	Carboxylic acids and derivatives	362.172	172617-17-3	Amino acids, peptides, and analogues
neg_3201	BATRACHOTOXIN	metab_18016	0	54.9	-	-	HMDB0248882	M+K-2H	C31H42N2O6	4.4008	C13750	neg	-	-	-	-	Organoheterocyclic compounds	Pyrroles	575.25	23509-16-2	Pyrrole carboxylic acids and derivatives
neg_3206	Libenzapril	metab_18018	0	72.5	-	-	HMDB0254077	M+FA-H	C18H25N3O5	4.4115	-	neg	-	-	-	-	Organic acids and derivatives	Carboxylic acids and derivatives	408.177	-	Amino acids, peptides, and analogues
neg_3217	Linalool 3,7-oxide beta-primeveroside	metab_18026	0	49.1	-	-	HMDB0036571	M+FA-H	C21H36O11	4.4328	-	neg	-	-	-	-	Organic oxygen compounds	Organooxygen compounds	509.225	-	Carbohydrates and carbohydrate conjugates
neg_3225	4-Tyr-bombesin	metab_18034	0	82.8	-	-	HMDB0246590	M-2H	C74H108N24O19S	4.4434	-	neg	-	-	-	-	Organic Polymers	Polypeptides	833.396	-	Not Available
neg_3239	Fructosylvaline	metab_18041	0	38.8	-	-	HMDB0252498	M+Na-2H	C11H21NO7	4.4754	-	neg	-	-	-	-	Organic acids and derivatives	Carboxylic acids and derivatives	300.106	-	Amino acids, peptides, and analogues
neg_3246	Valyltryptophan	metab_18044	0	36.9	-	-	HMDB0029138	M-H	C16H21N3O3	4.4861	-	neg	-	-	-	-	Organic acids and derivatives	Carboxylic acids and derivatives	302.151	24587-37-9	Amino acids, peptides, and analogues
neg_3282	Pimelic Acid	metab_18063	81.9	0	map01100;map00780;map01240	Metabolic pathways;Biotin metabolism;Biosynthesis of cofactors	HMDB0000857;LMFA01170051	M-H	C7H12O4	4.5606	C02656	neg	Organic acids	Carboxylic acids	Metabolism;Metabolism;Metabolism	Global and overview maps;Metabolism of cofactors and vitamins;Global and overview maps	Lipids and lipid-like molecules	Fatty Acyls	159.066	111-16-0	Fatty acids and conjugates
neg_3288	16, 17-dihydro-16alpha, 17-dihydroxy GA9	metab_18069	0	65.7	-	-	HMDB0304025	M+FA-H	C19H25O6-	4.5785	-	neg	-	-	-	-	Lipids and lipid-like molecules	Prenol lipids	394.161	-	Diterpenoids
neg_3300	Hippuryl-histidyl-leucine	metab_18074	0	53.3	-	-	HMDB0253176	M+FA-H	C21H27N5O5	4.6235	-	neg	-	-	-	-	Organic acids and derivatives	Carboxylic acids and derivatives	474.199	-	Amino acids, peptides, and analogues
neg_3358	Ganglioside GM1 (d18:0/12:0)	metab_18114	0	45.2	-	-	HMDB0011875	M-2H	C68H122N2O31	4.7621	-	neg	-	-	-	-	Lipids and lipid-like molecules	Sphingolipids	730.394	-	Glycosphingolipids
neg_3397	Ser-phe-leu-leu-arg-asn-pro-asn-asp-lys-tyr-glu-pro-phe	metab_18139	0	46.9	-	-	HMDB0258267	M-2H	C81H118N20O23	4.8527	-	neg	-	-	-	-	Organic Polymers	Polypeptides	868.418	-	Not Available
neg_3398	Aspartame	metab_18140	0	53.2	-	-	HMDB0001894;MJDBOTE0001640	M-H	C14H18N2O5	4.858	C11045	neg	-	-	-	-	Organic acids and derivatives	Carboxylic acids and derivatives	293.114	22839-47-0	Amino acids, peptides, and analogues
neg_3446	Conophylline	metab_18175	0	49.1	-	-	HMDB0250438	M-H2O-H	C44H50N4O10	4.9545	-	neg	-	-	-	-	Alkaloids and derivatives	Aspidospermatan-type alkaloids	775.329	-	Not Available
neg_3464	Cucurbitacin IIa	metab_18187	0	44.9	-	-	HMDB0246992	M+K-2H	C32H50O8	4.9758	-	neg	-	-	-	-	Lipids and lipid-like molecules	Steroids and steroid derivatives	599.304	-	Cucurbitacins
neg_3486	Leu-Pro-Ile	metab_18201	0	45.4	-	-	HMDB0304805	M-H	C17H31N3O4	5.0398	-	neg	-	-	-	-	Organic acids and derivatives	Carboxylic acids and derivatives	340.224	-	Amino acids, peptides, and analogues
neg_3518	Suloctidil	metab_18220	0	70.4	-	-	HMDB0242578	M+Cl	C20H35NOS	5.1243	-	neg	-	-	-	-	Benzenoids	Benzene and substituted derivatives	372.214	-	Phenylpropanes
neg_3553	LysoPA(P-16:0/0:0)	metab_18246	0	67.3	map00565;map01100	Ether lipid metabolism;Metabolic pathways	HMDB0011154	M+Na-2H	C19H39O6P	5.2149	C15646	neg	-	-	Metabolism;Metabolism	Lipid metabolism;Global and overview maps	Lipids and lipid-like molecules	Glycerophospholipids	415.219	-	Glycerophosphates
neg_3565	Phyllanthin	metab_18255	0	48.4	-	-	HMDB0256511	2M+FA-H	C24H34O6	5.2521	C10746	neg	-	-	-	-	Lignans, neolignans and related compounds	Dibenzylbutane lignans	881.463	10351-88-9	Not Available
neg_3592	Petromyzonol sulfate	metab_18271	0	36.9	-	-	HMDB0256356	M-H2O-H	C24H42O7S	5.3266	-	neg	-	-	-	-	Lipids and lipid-like molecules	Steroids and steroid derivatives	455.251	-	Bile acids, alcohols and derivatives
neg_3595	Thymalfasin	metab_18274	0	60.7	-	-	HMDB0259051	M-3H	C129H215N33O55	5.3373	-	neg	-	-	-	-	Organic Polymers	Polypeptides	1034.49	-	Not Available
neg_3606	Agavoside F	metab_18284	0	72.8	-	-	HMDB0032940	M-2H	C68H110O35	5.3535	-	neg	-	-	-	-	Lipids and lipid-like molecules	Steroids and steroid derivatives	742.341	58572-18-2	Steroidal glycosides
neg_3650	Tfllr-NH2	metab_18314	0	68.6	-	-	HMDB0258946	M+K-2H	C31H53N9O6	5.4494	-	neg	-	-	-	-	Organic acids and derivatives	Carboxylic acids and derivatives	684.357	-	Amino acids, peptides, and analogues
neg_3691	CDP-DG(i-12:0/22:5(4Z,7Z,10Z,13Z,19Z)-O(16,17))	metab_18341	0	79.2	-	-	HMDB0293345	M+Cl	C46H73N3O16P2	5.5458	-	neg	-	-	-	-	Not Available	Not Available	1020.41	-	Not Available
neg_3702	N-formylanthranilic acid	metab_18347	83.9	0	map01100;map00380	Metabolic pathways;Tryptophan metabolism	HMDB0004089	M-H	C8H7NO3	5.583	C05653	neg	-	-	Metabolism;Metabolism	Global and overview maps;Amino acid metabolism	Benzenoids	Benzene and substituted derivatives	164.035	3342-77-6	Benzoic acids and derivatives
neg_3724	Coriandrone D	metab_18358	0	53.5	-	-	HMDB0029972	2M+FA-H	C18H24O7	5.6414	-	neg	-	-	-	-	Organoheterocyclic compounds	Benzopyrans	749.302	177795-33-4	2-benzopyrans
neg_3729	N-Lactoylphenylalanine	metab_18362	0	35.2	-	-	HMDB0062175	M-H	C12H15NO4	5.6626	-	neg	-	-	-	-	Organic acids and derivatives	Carboxylic acids and derivatives	236.093	183241-73-8	Amino acids, peptides, and analogues
neg_3732	2-Anthraquinonesulfonic acid	metab_18364	0	39.6	-	-	HMDB0245031	M+FA-H	C14H8O5S	5.6679	-	neg	-	-	-	-	Benzenoids	Anthracenes	333.007	-	Anthraquinones
neg_3764	Pectenotoxin 2	metab_18381	0	55.6	-	-	HMDB0033491	M+Na-2H	C47H70O14	5.7485	C20012	neg	-	-	-	-	Phenylpropanoids and polyketides	Macrolides and analogues	879.446	97564-91-5	Pectenotoxins and derivatives
neg_3771	N-Methyl-dl-Leucine	metab_18387	92.9	0	-	-	-	M-H	C7H15NO2	5.7698	-	neg	-	-	-	-	-	-	144.103	-	-
neg_3829	2,4-Dimethylpimelic acid	metab_18422	0	37.9	-	-	HMDB0059760	M+Na-2H	C9H16O4	5.8448	-	neg	-	-	-	-	Lipids and lipid-like molecules	Fatty Acyls	209.079	-	Fatty acids and conjugates
neg_3910	Alpha-ethyl caproic acid	metab_18474	39.9	0	-	-	LMFA01020087	M-H	C8H16O2	5.9352	-	neg	-	-	-	-	-	-	143.108	-	-
neg_3917	4-Ethylphenylsulfate	metab_18481	0	48.7	-	-	HMDB0062551	M-H	C8H10O4S	5.9417	-	neg	-	-	-	-	Not Available	Not Available	201.023	-	Not Available
neg_3929	(1,10,11,12,14,23-Hexahydroxy-6,10,19-trimethyl-24-oxa-4-azaheptacyclo[12.12.0.02,11.04,9.015,25.018,23.019,25]hexacosan-22-yl) 3,4-dimethoxybenzoate	metab_18492	0	59.3	-	-	HMDB0242290	M-H2O-H	C36H51NO11	5.9523	-	neg	-	-	-	-	Lipids and lipid-like molecules	Steroids and steroid derivatives	654.326	-	Steroidal alkaloids
neg_3939	1-Adamantanecarbonyl-RF-NH2	metab_18501	0	50.3	-	-	HMDB0257189	M+Cl	C26H38N6O3	5.9682	-	neg	-	-	-	-	Organic acids and derivatives	Carboxylic acids and derivatives	517.27	-	Amino acids, peptides, and analogues
neg_3941	5-Azanonane deriv.	metab_18502	0	61.9	-	-	HMDB0249975	M+Cl	C29H49N5O7	5.9735	-	neg	-	-	-	-	Benzenoids	Benzene and substituted derivatives	614.331	-	Phenylbutylamines
neg_4079	3-Hydroxydodecanedioic acid	metab_18620	0	37.7	-	-	HMDB0000413	M-H2O-H	C12H22O5	6.123	-	neg	-	-	-	-	Organic acids and derivatives	Hydroxy acids and derivatives	227.129	34574-69-1	Medium-chain hydroxy acids and derivatives
neg_4082	(9S,10E,12Z)-9-Hydroxyoctadeca-10,12-dienoylcarnitine	metab_18623	0	44.9	-	-	HMDB0241548	M+FA-H	C25H45NO5	6.123	-	neg	-	-	-	-	Lipids and lipid-like molecules	Fatty Acyls	484.327	-	Fatty acid esters
neg_4108	6-keto PGE1	metab_18641	46.9	0	map00590;map01100	Arachidonic acid metabolism;Metabolic pathways	LMFA03010012;HMDB0004241	M-H	C20H32O6	6.1444	C05962	neg	-	-	Metabolism;Metabolism	Lipid metabolism;Global and overview maps	Lipids and lipid-like molecules	Fatty Acyls	367.212	67786-53-2	Eicosanoids
neg_4116	(12E)-9-Hydroxyoctadecenoylcarnitine	metab_18648	0	36.8	-	-	HMDB0241534	M+FA-H	C25H47NO5	6.1498	-	neg	-	-	-	-	Lipids and lipid-like molecules	Fatty Acyls	486.343	-	Fatty acid esters
neg_4117	(6Z,9Z,12Z,15Z,18Z,21Z)-Tetracosa-6,9,12,15,18,21-hexaenoylcarnitine	metab_18649	0	36.4	-	-	HMDB0241636	M+K-2H	C31H49NO4	6.1498	-	neg	-	-	-	-	Lipids and lipid-like molecules	Fatty Acyls	536.319	-	Fatty acid esters
neg_4122	2-Hydroxyphenylacetic Acid	metab_18654	89.6	0	map01100;map00360	Metabolic pathways;Phenylalanine metabolism	HMDB0000669;MJDBOTE0000611	M-H	C8H8O3	6.1551	C05852	neg	-	-	Metabolism;Metabolism	Global and overview maps;Amino acid metabolism	Benzenoids	Benzene and substituted derivatives	151.04	614-75-5	Phenylacetic acids
neg_4148	Edrophonium	metab_18679	0	38.8	-	-	HMDB0015145	2M-H	C10H16NO+	6.1658	C06976	neg	-	-	-	-	Benzenoids	Benzene and substituted derivatives	331.239	116-38-1;312-48-1	Aniline and substituted anilines
neg_4367	N-Lauroylglycine	metab_18855	0	31.2	-	-	HMDB0013272	M-H	C14H27NO3	6.368	-	neg	-	-	-	-	Organic acids and derivatives	Carboxylic acids and derivatives	256.192	-	Amino acids, peptides, and analogues
neg_4371	18-HEPE	metab_18858	41.4	0	-	-	HMDB0062222;HMDB0012611	M+FA-H	C20H30O3	6.3786	C18177	neg	-	-	-	-	Lipids and lipid-like molecules	Fatty Acyls	363.215	-	Eicosanoids
neg_4378	LysoPC(14:0/0:0)	metab_18864	0	73.7	map00564	Glycerophospholipid metabolism	PW_C006388;HMDB0010379	M+FA-H	C22H46NO7P	6.3839	C04230	neg	Lipids	Phospholipids	Metabolism	Lipid metabolism	Lipids and lipid-like molecules	Glycerophospholipids	512.299	20559-16-4	Glycerophosphocholines
neg_4387	LysoPC(16:1(9Z)/0:0)	metab_18871	0	82.6	map00564	Glycerophospholipid metabolism	HMDB0010383	M+FA-H	C24H48NO7P	6.3945	C04230	neg	Lipids	Phospholipids	Metabolism	Lipid metabolism	Lipids and lipid-like molecules	Glycerophospholipids	538.315	76790-27-7	Glycerophosphocholines
neg_4395	PC(22:1(13Z)/LTE4)	metab_18879	0	67.6	-	-	HMDB0287901	M+Na-2H	C53H95N2O11PS	6.4051	-	neg	-	-	-	-	Not Available	Not Available	1019.61	-	Not Available
neg_4427	Carbocyclic thromboxane A2	metab_18903	0	64.8	-	-	HMDB0249633	M-H	C22H36O3	6.4425	-	neg	-	-	-	-	Lipids and lipid-like molecules	Fatty Acyls	347.259	-	Fatty acids and conjugates
neg_4436	Sphingosine 1-phosphate	metab_18910	0	46.1	map01100;map00600;map04080;map04020;map04371	Metabolic pathways;Sphingolipid metabolism;Neuroactive ligand-receptor interaction;Calcium signaling pathway;Apelin signaling pathway	PW_C000188;HMDB0000277	M-H	C18H38NO5P	6.4478	C06124	neg	-	-	Metabolism;Metabolism;Environmental Information Processing;Environmental Information Processing;Environmental Information Processing	Global and overview maps;Lipid metabolism;Signaling molecules and interaction;Signal transduction;Signal transduction	Lipids and lipid-like molecules	Sphingolipids	378.241	26993-30-6	Phosphosphingolipids
neg_4484	PE(16:1/0:0)	metab_18949	86.3	0	-	-	-	M-H	C21H42NO7P	6.4905	-	neg	-	-	-	-	-	-	450.263	-	-
neg_4485	PE(22:4/0:0)	metab_18950	86	0	-	-	-	M-H	C27H48NO7P	6.4905	-	neg	-	-	-	-	-	-	528.309	-	-
neg_4503	LysoPE(18:1(9Z)/0:0)	metab_18964	0	67.5	-	-	HMDB0011506	M-H2O-H	C23H46NO7P	6.5012	-	neg	-	-	-	-	Lipids and lipid-like molecules	Glycerophospholipids	460.283	89576-29-4	Glycerophosphoethanolamines
neg_4510	Deoxycholylphenylalanine	metab_18971	0	76.2	-	-	HMDB0242413	M+FA-H	C33H49NO5	6.5121	-	neg	-	-	-	-	Lipids and lipid-like molecules	Steroids and steroid derivatives	584.356	-	Bile acids, alcohols and derivatives
neg_4521	PE(18:1/0:0)	metab_18978	97.8	0	-	-	LMGP02050004	M-H	C23H46NO7P	6.5227	-	neg	-	-	-	-	-	-	478.293	-	-
neg_4555	9,10-Epoxy-18-hydroxy-octadecanoic acid	metab_18996	0	49.8	-	-	HMDB0302107	M-H2O-H	C18H34O4	6.5546	C19620	neg	-	-	-	-	Lipids and lipid-like molecules	Fatty Acyls	295.228	-	Fatty acids and conjugates
neg_4556	Eicosapentaenoic Acid	metab_18997	87.5	0	map01040	Biosynthesis of unsaturated fatty acids	HMDB0001999;PW_C001337	M-H	C20H30O2	6.5546	C06428	neg	Lipids	Fatty acids	Metabolism	Lipid metabolism	Lipids and lipid-like molecules	Fatty Acyls	301.217	10417-94-4	Fatty acids and conjugates
neg_4560	Gly-Pro-Arg-Pro-Lys	metab_19001	0	43.8	-	-	HMDB0252830	M-H2O-H	C24H43N9O6	6.5546	-	neg	-	-	-	-	Organic acids and derivatives	Carboxylic acids and derivatives	534.319	-	Amino acids, peptides, and analogues
neg_4646	Sabine	metab_19055	0	81.2	-	-	HMDB0257435	M+Cl	C27H45NO7	6.6079	-	neg	-	-	-	-	Lipids and lipid-like molecules	Steroids and steroid derivatives	530.286	-	Steroidal alkaloids
neg_4662	PE(20:1(11Z)/22:6(4Z,8Z,10Z,13Z,16Z,19Z)-OH(7))	metab_19061	0	51.5	-	-	HMDB0262000	M+FA-H	C47H80NO9P	6.6293	-	neg	-	-	-	-	Not Available	Not Available	878.552	-	Not Available
neg_4665	Methyl-[12]-gingerdiol	metab_19063	0	73.3	-	-	HMDB0303110	M+FA-H	C24H42O4	6.6346	-	neg	-	-	-	-	Lipids and lipid-like molecules	Fatty Acyls	439.303	-	Fatty alcohols
neg_4695	MG(0:0/i-16:0/0:0)	metab_19085	0	52.5	-	-	HMDB0072873	2M+Hac-H	C19H38O4	6.6506	-	neg	-	-	-	-	Lipids and lipid-like molecules	Glycerolipids	719.564	-	Monoradylglycerols
neg_4721	Ricinoleic acid	metab_19108	0	35.8	-	-	LMFA02000184;HMDB0034297	M-H	C18H34O3	6.6667	C08365	neg	-	-	-	-	Lipids and lipid-like molecules	Fatty Acyls	297.243	141-22-0	Fatty acids and conjugates
neg_4734	PE(20:1/0:0)	metab_19120	95.4	0	-	-	-	M-H	C25H50NO7P	6.6776	-	neg	-	-	-	-	-	-	506.324	-	-
neg_4737	Linoleic Acid	metab_19123	80	0	map01100;map00591;map01040	Metabolic pathways;Linoleic acid metabolism;Biosynthesis of unsaturated fatty acids	HMDB0000673;PW_C000530;LMFA01030120;HMDB0006270;HMDB0247706;MJDBOTE0000548	M-H	C18H32O2	6.6829	C01595	neg	Lipids	Fatty acids	Metabolism;Metabolism;Metabolism	Global and overview maps;Lipid metabolism;Lipid metabolism	Lipids and lipid-like molecules	Fatty Acyls	279.233	60-33-3;506-21-8	Lineolic acids and derivatives
neg_4795	Pantetheine	metab_19171	0	36.6	map01100;map00770	Metabolic pathways;Pantothenate and CoA biosynthesis	PW_C001887;HMDB0003426	M-H	C11H22N2O4S	6.7202	C00831	neg	-	-	Metabolism;Metabolism	Global and overview maps;Metabolism of cofactors and vitamins	Organic acids and derivatives	Carboxylic acids and derivatives	277.123	496-65-1	Amino acids, peptides, and analogues
neg_4796	PG(i-12:0/i-13:0)	metab_19172	0	31.2	map01100;map00564	Metabolic pathways;Glycerophospholipid metabolism	PW_C076279;HMDB0116661	M-H2O-H	C31H61O10P	6.7202	C00344	neg	Lipids	Phospholipids	Metabolism;Metabolism	Global and overview maps;Lipid metabolism	Lipids and lipid-like molecules	Glycerophospholipids	605.383	-	Glycerophosphoglycerols
neg_4797	Mosin C	metab_19173	0	38.7	-	-	HMDB0031398	M+K-2H	C35H62O7	6.7255	C04771	neg	-	-	-	-	Lipids and lipid-like molecules	Fatty Acyls	631.399	191936-12-6	Fatty alcohols
neg_4798	PC(20:1(11Z)/TXB2)	metab_19174	0	52.2	-	-	HMDB0287076	M+Na-2H	C48H88NO12P	6.7255	-	neg	-	-	-	-	Not Available	Not Available	922.579	-	Not Available
neg_4823	LysoPE(20:0/0:0)	metab_19192	0	54.3	-	-	HMDB0011511	M-H2O-H	C25H52NO7P	6.7521	-	neg	-	-	-	-	Lipids and lipid-like molecules	Glycerophospholipids	490.33	899445-69-3	Glycerophosphoethanolamines
neg_4830	Cholylphenylalanine	metab_19198	0	71.7	-	-	HMDB0242371	M+Na-2H	C33H49NO6	6.7574	-	neg	-	-	-	-	Not Available	Not Available	576.328	-	Not Available
neg_4897	2-Hydroxystearic acid	metab_19245	0	56.6	-	-	HMDB0062549;HMDB0242145	M-H	C18H36O3	6.8215	C03045	neg	-	-	-	-	Lipids and lipid-like molecules	Fatty Acyls	299.259	26531-80-6	Fatty acids and conjugates
neg_5022	2-(2-(4-Phenoxy-2-propylphenoxy)ethyl)indole-5-acetic acid	metab_19342	0	46.8	-	-	HMDB0254187	M-H	C27H27NO4	7.0245	-	neg	-	-	-	-	Benzenoids	Benzene and substituted derivatives	428.187	-	Diphenylethers
neg_5100	NORETHINDRONE ACETATE	metab_19408	31.9	0	-	-	HMDB0255731	M-H	C22H28O3	7.1308	C08152	neg	-	-	-	-	Lipids and lipid-like molecules	Steroids and steroid derivatives	339.2	51-98-9	Steroid esters
neg_5117	N-[1'-(Aminocarbonyl)-2',2'-dimethylpropyl]-1-(cyclohexylmethyl)-1h-indazole-3-carboxamide	metab_19422	0	77.8	-	-	HMDB0255030	M+K-2H	C21H30N4O2	7.1786	-	neg	-	-	-	-	Organic acids and derivatives	Carboxylic acids and derivatives	407.187	-	Amino acids, peptides, and analogues
neg_5264	LysoPE(0:0/18:0)	metab_19554	0	64.4	-	-	HMDB0011129	M-H	C23H48NO7P	7.4871	-	neg	-	-	-	-	Lipids and lipid-like molecules	Glycerophospholipids	480.309	899443-67-5	Glycerophosphoethanolamines
neg_5941	LysoPS(16:0/0:0)	metab_20199	0	67.9	-	-	HMDB0240605	M-H	C22H44NO9P	7.4978	-	neg	-	-	-	-	Lipids and lipid-like molecules	Glycerophospholipids	496.27	116947-34-3	Glycerophosphoserines
neg_5955	L-a-Lysophosphatidylserine	metab_20213	93.3	0	-	-	-	M-H	C24H48NO9P	7.4925	-	neg	-	-	-	-	-	-	524.299	-	-
neg_5973	PE(P-16:0/22:6)	metab_20228	93.3	0	map01100;map00564;map00563;map04136;map04140	Metabolic pathways;Glycerophospholipid metabolism;Glycosylphosphatidylinositol (GPI)-anchor biosynthesis;Autophagy - other;Autophagy - animal	LMGP02030001;HMDB0005780	M-H	C43H74NO7P	7.4819	C00350	neg	Lipids	Phospholipids	Metabolism;Metabolism;Metabolism;Cellular Processes;Cellular Processes	Global and overview maps;Lipid metabolism;Glycan biosynthesis and metabolism;Transport and catabolism;Transport and catabolism	Lipids and lipid-like molecules	Glycerophospholipids	746.512	206059-97-4	Glycerophosphoethanolamines
neg_5974	PE(20:4(5Z,8Z,11Z,14Z)/16:0)	metab_20229	0	81.1	map01100;map00564;map00563;map04136;map04140	Metabolic pathways;Glycerophospholipid metabolism;Glycosylphosphatidylinositol (GPI)-anchor biosynthesis;Autophagy - other;Autophagy - animal	LMGP02011174;PW_C005433;HMDB0009385	M-H	C41H74NO8P	7.4819	C00350	neg	Lipids	Phospholipids	Metabolism;Metabolism;Metabolism;Cellular Processes;Cellular Processes	Global and overview maps;Lipid metabolism;Glycan biosynthesis and metabolism;Transport and catabolism;Transport and catabolism	Lipids and lipid-like molecules	Glycerophospholipids	738.507	-	Glycerophosphoethanolamines
neg_6024	Fexofenadine	metab_20274	0	32.4	-	-	PW_C002373;HMDB0005030	M+FA-H	C32H39NO4	7.4551	C06999	neg	-	-	-	-	Benzenoids	Benzene and substituted derivatives	546.281	83799-24-0	Diphenylmethanes
neg_6066	PC(22:6(4Z,7Z,10Z,13Z,16Z,19Z)/P-16:0)	metab_20311	0	63.1	map01100;map00564;map00592;map00590;map00591	Metabolic pathways;Glycerophospholipid metabolism;alpha-Linolenic acid metabolism;Arachidonic acid metabolism;Linoleic acid metabolism	HMDB0008751	M+FA-H	C46H80NO7P	7.407	C00157	neg	Lipids	Phospholipids	Metabolism;Metabolism;Metabolism;Metabolism;Metabolism	Global and overview maps;Lipid metabolism;Lipid metabolism;Lipid metabolism;Lipid metabolism	Lipids and lipid-like molecules	Glycerophospholipids	834.565	-	Glycerophosphocholines
neg_6079	PE(DiMe(11,5)/22:6(4Z,8Z,10Z,13Z,16Z,19Z)-OH(7))	metab_20322	0	41.8	-	-	HMDB0284832	M+K-2H	C49H80NO10P	7.3645	-	neg	-	-	-	-	Not Available	Not Available	910.503	-	Not Available
neg_6267	PS(18:1(9Z)/0:0)	metab_20479	75.8	0	-	-	LMGP03050001;HMDB0240603	M-H	C24H46NO9P	7.067	-	neg	-	-	-	-	Lipids and lipid-like molecules	Glycerophospholipids	522.283	89319-60-8	Glycerophosphoserines
neg_6388	LysoPC(O-18:0/0:0)	metab_20567	0	85.5	map00565;map01100	Ether lipid metabolism;Metabolic pathways	HMDB0011149	M+FA-H	C26H56NO6P	6.8696	C04317	neg	-	-	Metabolism;Metabolism	Lipid metabolism;Global and overview maps	Lipids and lipid-like molecules	Glycerophospholipids	554.382	74430-89-0	Glycerophosphocholines
neg_6403	LysoPE(0:0/18:3(6Z,9Z,12Z))	metab_20579	0	61.9	-	-	HMDB0011478	M+FA-H	C23H42NO7P	6.8484	-	neg	-	-	-	-	Lipids and lipid-like molecules	Glycerophospholipids	520.268	-	Glycerophosphoethanolamines
neg_6477	N-Stearoyl Histidine	metab_20641	0	71.9	-	-	HMDB0241943;LMFA08020135	M+FA-H	C24H43N3O3	6.8162	-	neg	-	-	-	-	Organic acids and derivatives	Carboxylic acids and derivatives	466.33	-	Amino acids, peptides, and analogues
neg_6506	[16]-Gingerol	metab_20661	0	82.8	-	-	HMDB0303092	M+Na-2H	C27H46O4	6.8002	-	neg	-	-	-	-	Benzenoids	Phenols	455.318	-	Methoxyphenols
neg_6512	LysoPE(20:5(5Z,8Z,11Z,14Z,17Z)/0:0)	metab_20665	0	65.7	-	-	HMDB0011519	M+FA-H	C25H42NO7P	6.7949	-	neg	-	-	-	-	Lipids and lipid-like molecules	Glycerophospholipids	544.268	-	Glycerophosphoethanolamines
neg_6550	N-[(3a,5b,7a)-3-hydroxy-24-oxo-7-(sulfooxy)cholan-24-yl]-Glycine	metab_20691	0	48	-	-	HMDB0002496	M+Cl	C26H43NO8S	6.7574	C01324	neg	-	-	-	-	Homogeneous non-metal compounds	Homogeneous halogens	564.239	67030-55-1	Not Available
neg_6552	LysoPE(P-18:0/0:0)	metab_20693	0	84.1	-	-	HMDB0240598	M-H	C23H48NO6P	6.7574	-	neg	-	-	-	-	Lipids and lipid-like molecules	Glycerophospholipids	464.314	174062-73-8	Glycerophosphoethanolamines
neg_6557	LysoPC(P-18:0/0:0)	metab_20697	0	84.9	map00564	Glycerophospholipid metabolism	HMDB0013122	M+FA-H	C26H54NO6P	6.7521	C04230	neg	Lipids	Phospholipids	Metabolism	Lipid metabolism	Lipids and lipid-like molecules	Glycerophospholipids	552.367	-	Glycerophosphocholines
neg_6676	7,10,13,16,19-Docosapentaenoic acid	metab_20779	0	41	map01040	Biosynthesis of unsaturated fatty acids	LMFA01030184;HMDB0246621;HMDB0006528;HMDB0247288	M-H	C22H34O2	6.6829	C16513	neg	-	-	Metabolism	Lipid metabolism	Lipids and lipid-like molecules	Fatty Acyls	329.248	24880-45-3	Fatty acids and conjugates
neg_6682	PE(18:0/0:0)	metab_20785	84.8	0	-	-	LMGP02050001	M-H	C23H48NO7P	6.6776	-	neg	-	-	-	-	-	-	480.309	-	-
neg_6694	H-Ser-Leu-Ile-Gly-Arg-Leu-OH	metab_20794	0	78	-	-	HMDB0253029	M-H2O-H	C29H55N9O8	6.672	-	neg	-	-	-	-	Organic acids and derivatives	Carboxylic acids and derivatives	638.403	-	Amino acids, peptides, and analogues
neg_6723	5alpha-Pregnane-3alpha,20alpha-diol	metab_20821	0	74.5	map00140	Steroid hormone biosynthesis	HMDB0060409	2M+FA-H	C21H36O2	6.656	C18042	neg	-	-	Metabolism	Lipid metabolism	Lipids and lipid-like molecules	Steroids and steroid derivatives	685.541	566-58-5	Pregnane steroids
neg_6755	DG(18:2n6/0:0/20:4n3)	metab_20844	0	44.6	-	-	HMDB0056292	M-H2O-H	C42H70O5	6.6453	-	neg	-	-	-	-	Lipids and lipid-like molecules	Fatty Acyls	635.507	-	Eicosanoids
neg_6807	Mepyramine	metab_20867	0	34.4	-	-	PW_C009893;HMDB0015639	2M+Hac-H	C17H23N3O	6.6079	C11798	neg	-	-	-	-	Benzenoids	Benzene and substituted derivatives	629.383	91-84-9	Benzylamines
neg_6815	Scymnol	metab_20874	0	51.8	-	-	LMST04030173;HMDB0258186	M+Cl	C27H48O6	6.6026	C16260	neg	-	-	-	-	Lipids and lipid-like molecules	Steroids and steroid derivatives	503.318	6785-34-8	Bile acids, alcohols and derivatives
neg_6820	PE(17:0/0:0)	metab_20878	72.1	0	-	-	HMDB0061691;LMGP02050030	M-H	C22H46NO7P	6.5972	-	neg	-	-	-	-	Lipids and lipid-like molecules	Glycerophospholipids	466.293	-	Glycerophosphoethanolamines
neg_6825	LysoPE(P-16:0/0:0)	metab_20881	0	79.3	-	-	HMDB0011152	M-H	C21H44NO6P	6.592	-	neg	-	-	-	-	Lipids and lipid-like molecules	Glycerophospholipids	436.283	174062-72-7	Glycerophosphoethanolamines
neg_6833	Docosahexaenoic Acid	metab_20889	47.9	0	map01040	Biosynthesis of unsaturated fatty acids	PW_C001472;LMFA01030185;LMFA01031176;HMDB0002183;MJDBOTE0001119	2M-H	C22H32O2	6.5866	C06429	neg	Lipids	Fatty acids	Metabolism	Lipid metabolism	Lipids and lipid-like molecules	Fatty Acyls	655.472	6217-54-5	Fatty acids and conjugates
neg_6834	LysoPC(P-18:1(9Z)/0:0)	metab_20890	0	91.3	map00564	Glycerophospholipid metabolism	HMDB0010408	M+FA-H	C26H52NO6P	6.5866	C04230	neg	Lipids	Phospholipids	Metabolism	Lipid metabolism	Lipids and lipid-like molecules	Glycerophospholipids	550.351	-	Glycerophosphocholines
neg_6839	Rostafuroxin	metab_20893	0	51.4	-	-	HMDB0257312	M+Na-2H	C23H34O4	6.5866	-	neg	-	-	-	-	Lipids and lipid-like molecules	Steroids and steroid derivatives	395.22	-	17-furanylsteroids and derivatives
neg_6853	Momordol	metab_20904	0	58.3	-	-	HMDB0029804	M+K-2H	C26H48O5	6.5812	-	neg	-	-	-	-	Lipids and lipid-like molecules	Fatty Acyls	477.302	189156-42-1	Fatty alcohols
neg_6857	9-Hydroxy-10,12-Octadecadienoic Acid	metab_20908	47.2	0	map00591;map03320	Linoleic acid metabolism;PPAR signaling pathway	HMDB0062652;LMFA02000318;HMDB0004670	M-H2O-H	C18H32O3	6.5812	C14767	neg	-	-	Metabolism;Organismal Systems	Lipid metabolism;Endocrine system	Lipids and lipid-like molecules	Fatty Acyls	277.217	73543-67-6;98524-19-7	Lineolic acids and derivatives
neg_6868	Cholyltyrosine	metab_20916	0	36.8	-	-	HMDB0242377	M+Na-2H	C33H49NO7	6.5759	-	neg	-	-	-	-	Lipids and lipid-like molecules	Steroids and steroid derivatives	592.322	-	Bile acids, alcohols and derivatives
neg_6900	3-Methoxy-2-[(5-methylidene-4-pentylpyrrol-2-ylidene)methyl]-5-(1H-pyrrol-2-yl)-1H-pyrrole	metab_20941	0	34.7	-	-	HMDB0260249	M-H	C20H25N3O	6.5653	-	neg	-	-	-	-	Organoheterocyclic compounds	Pyrroles	322.194	-	Substituted pyrroles
neg_6911	PE(20:2/0:0)	metab_20950	94.6	0	-	-	-	M-H	C25H48NO7P	6.56	-	neg	-	-	-	-	-	-	504.309	-	-
neg_6972	LysoPS(18:0/0:0)	metab_20978	0	59.5	-	-	HMDB0240606	M+Na-2H	C24H48NO9P	6.5227	-	neg	-	-	-	-	Lipids and lipid-like molecules	Glycerophospholipids	546.281	119786-67-3	Glycerophosphoserines
neg_6974	Milbemycin beta3	metab_20980	0	74.9	-	-	HMDB0254729;HMDB0254721;HMDB0242623;HMDB0254730	M-H2O-H	C31H42O5	6.5227	-	neg	-	-	-	-	Phenylpropanoids and polyketides	Macrolides and analogues	475.287	-	Milbemycins
neg_6976	Methyl (2E,4Z)-decadienoate	metab_20982	0	38.4	-	-	HMDB0034730	2M+Hac-H	C11H18O2	6.5227	-	neg	-	-	-	-	Lipids and lipid-like molecules	Fatty Acyls	423.275	4493-42-9	Fatty acid esters
neg_6992	LysoPC(15:0/0:0)	metab_20989	0	70.9	map00564	Glycerophospholipid metabolism	HMDB0010381;HMDB0010375	M-H	C23H48NO7P	6.5121	C04230	neg	Lipids	Phospholipids	Metabolism	Lipid metabolism	Lipids and lipid-like molecules	Glycerophospholipids	480.306	-	Glycerophosphocholines
neg_7015	4-Guanidinobutanoic acid	metab_21005	0	64.8	map01100;map00330	Metabolic pathways;Arginine and proline metabolism	HMDB0003464;HMDB0031842	2M+FA-H	C5H11N3O2	6.4959	C01035	neg	-	-	Metabolism;Metabolism	Global and overview maps;Amino acid metabolism	Organic acids and derivatives	Carboxylic acids and derivatives	335.171	463-00-3;500-65-2	Amino acids, peptides, and analogues
neg_7032	Povpc	metab_21017	0	59.8	-	-	LMGP20010005;HMDB0256712	M+FA-H	C29H56NO9P	6.4851	-	neg	-	-	-	-	Lipids and lipid-like molecules	Glycerophospholipids	638.367	-	Glycerophosphocholines
neg_7047	Mepitiostane	metab_21028	0	62.8	-	-	HMDB0254455	M+FA-H	C25H40O2S	6.4745	-	neg	-	-	-	-	Lipids and lipid-like molecules	Steroids and steroid derivatives	449.271	-	Estrane steroids
neg_7064	LysoPC(22:4(7Z,10Z,13Z,16Z)/0:0)	metab_21041	0	95	map00564	Glycerophospholipid metabolism	HMDB0010401	M+FA-H	C30H54NO7P	6.4638	C04230	neg	Lipids	Phospholipids	Metabolism	Lipid metabolism	Lipids and lipid-like molecules	Glycerophospholipids	616.361	-	Glycerophosphocholines
neg_7145	Alpha-Hydroxy-tamoxifen-O-glucuronide	metab_21104	0	44.7	-	-	PW_C040666;HMDB0060808	M+K-2H	C32H37NO8	6.4104	-	neg	-	-	-	-	Phenylpropanoids and polyketides	Stilbenes	600.203	-	Stilbene glycosides
neg_7156	Griseofulvin	metab_21115	0	47.4	-	-	HMDB0256675;HMDB0014544;LMPK13060001;MJDBOTE0001682	M+Na-2H	C17H17ClO6	6.3998	C06686	neg	Antibiotics	Polyketides and nonribosomal peptides	-	-	Organoheterocyclic compounds	Benzofurans	373.045	126-07-8	Not Available
neg_7175	PE(22:6/0:0)	metab_21129	66.6	0	-	-	-	M-H	C27H44NO7P	6.3839	-	neg	-	-	-	-	-	-	524.278	-	-
neg_7176	Allylestrenol	metab_21130	0	50.7	-	-	LMST02030125;HMDB0015500	M+FA-H	C21H32O	6.3839	C12811	neg	-	-	-	-	Lipids and lipid-like molecules	Steroids and steroid derivatives	345.243	432-60-0	Estrane steroids
neg_7180	Kinetensin 4-7	metab_21134	0	45.9	-	-	HMDB0012986	M+Na-2H	C26H37N9O6	6.3786	-	neg	-	-	-	-	Organic acids and derivatives	Carboxylic acids and derivatives	592.265	138482-56-1	Amino acids, peptides, and analogues
neg_7183	13(S)-HODE	metab_21137	71.2	0	map00591;map03320	Linoleic acid metabolism;PPAR signaling pathway	-	M-H	C18H32O3	6.3786	C14762	neg	-	-	Metabolism;Organismal Systems	Lipid metabolism;Endocrine system	-	-	295.228	-	-
neg_7203	(+/-)20-HDoHE	metab_21151	34.2	0	-	-	-	M-H	C22H32O3	6.3574	-	neg	-	-	-	-	-	-	343.227	-	-
neg_7208	LysoPC(18:3(6Z,9Z,12Z)/0:0)	metab_21156	0	72.1	map00564	Glycerophospholipid metabolism	HMDB0010387	M+FA-H	C26H48NO7P	6.3468	C04230	neg	Lipids	Phospholipids	Metabolism	Lipid metabolism	Lipids and lipid-like molecules	Glycerophospholipids	562.315	-	Glycerophosphocholines
neg_7214	PE(20:5/0:0)	metab_21161	56.1	0	-	-	-	M-H	C25H42NO7P	6.3415	-	neg	-	-	-	-	-	-	498.261	-	-
neg_7260	MG(0:0/18:1(12Z)-O(9S,10R)/0:0)	metab_21196	0	45	-	-	HMDB0260543	M+FA-H	C21H38O5	6.3043	-	neg	-	-	-	-	Not Available	Not Available	415.27	-	Not Available
neg_7271	Prostaglandin F1a	metab_21206	0	44.4	-	-	HMDB0002685	M-H2O-H	C20H36O5	6.299	C06475	neg	Lipids	Eicosanoids	-	-	Lipids and lipid-like molecules	Fatty Acyls	337.238	745-62-0	Eicosanoids
neg_7283	13(S)-HpODE	metab_21216	41.2	0	map01100;map00591	Metabolic pathways;Linoleic acid metabolism	HMDB0003871	M-H	C18H32O4	6.2884	C04717	neg	-	-	Metabolism;Metabolism	Global and overview maps;Lipid metabolism	Lipids and lipid-like molecules	Fatty Acyls	311.222	33964-75-9	Lineolic acids and derivatives
neg_7288	Dodecylbenzenesulfonic Acid	metab_21221	84.7	0	-	-	HMDB0031031;HMDB0059915	M-H	C18H30O3S	6.2778	-	neg	-	-	-	-	Benzenoids	Benzene and substituted derivatives	325.184	-	Benzenesulfonic acids and derivatives
neg_7380	Demethylphylloquinone	metab_21297	0	55.6	map01100;map00130;map01240	Metabolic pathways;Ubiquinone and other terpenoid-quinone biosynthesis;Biosynthesis of cofactors	HMDB0004649	M+K-2H	C30H44O2	6.2192	C13309	neg	-	-	Metabolism;Metabolism;Metabolism	Global and overview maps;Metabolism of cofactors and vitamins;Global and overview maps	Lipids and lipid-like molecules	Prenol lipids	473.282	34625-86-0	Quinone and hydroquinone lipids
neg_7459	(13Z)-Octadec-13-enoylcarnitine	metab_21363	0	72.8	-	-	HMDB0241529	M-H	C25H47NO4	6.182	-	neg	-	-	-	-	Lipids and lipid-like molecules	Fatty Acyls	424.343	-	Fatty acid esters
neg_7525	(8Z,11Z)-3-Icosa-8,11-dienoylcarnitine	metab_21422	0	33.1	-	-	HMDB0241576	M+FA-H	C27H49NO5	6.1551	-	neg	-	-	-	-	Lipids and lipid-like molecules	Fatty Acyls	512.358	-	Fatty acid esters
neg_7557	Stearolic Acid	metab_21446	32	0	-	-	LMFA01030455	M+FA-H	C18H32O2	6.1498	C08459	neg	-	-	-	-	-	-	325.238	506-24-1	-
neg_7568	8,11-eicosadiynoic acid	metab_21456	57.2	0	-	-	LMFA01030688	M-H	C20H32O2	6.1444	-	neg	-	-	-	-	-	-	303.233	-	-
neg_7586	9,10,13-TriHOME	metab_21473	0	65.6	map00591	Linoleic acid metabolism	HMDB0004710	M-H	C18H34O5	6.1337	C14835	neg	-	-	Metabolism	Lipid metabolism	Lipids and lipid-like molecules	Fatty Acyls	329.233	29907-57-1	Fatty acids and conjugates
neg_7596	Myristoylcarnitine	metab_21481	0	42.3	-	-	LMFA07070102;HMDB0254979;HMDB0005066	M+FA-H	C21H41NO4	6.1284	-	neg	-	-	-	-	Lipids and lipid-like molecules	Fatty Acyls	416.301	25597-07-3	Fatty acid esters
neg_7606	Chenodeoxycholylaspartic acid	metab_21488	0	48.6	-	-	HMDB0242402	M+FA-H	C28H45NO7	6.1177	-	neg	-	-	-	-	Lipids and lipid-like molecules	Steroids and steroid derivatives	552.315	-	Bile acids, alcohols and derivatives
neg_7630	Cis-5-Tetradecenoylcarnitine	metab_21510	0	38.4	-	-	LMFA07070057;HMDB0002014	M+FA-H	C21H39NO4	6.0965	-	neg	-	-	-	-	Lipids and lipid-like molecules	Fatty Acyls	414.286	835598-21-5	Fatty acid esters
neg_7650	(9Z,12Z)-3-Hydroxyhexadecadienoylcarnitine	metab_21526	0	35.6	-	-	HMDB0013335;HMDB0240762;LMFA07070026	M+FA-H	C23H41NO5	6.0804	-	neg	-	-	-	-	Lipids and lipid-like molecules	Fatty Acyls	456.296	-	Fatty acid esters
neg_7662	Tetradec-5-Ynoic Acid	metab_21533	36.9	0	-	-	-	M-H	C14H24O2	6.0698	-	neg	-	-	-	-	-	-	223.17	-	-
neg_7697	(5E)-7-{4,6-Dihydroxy-2-[(1E,5E)-3-hydroxyocta-1,5-dien-1-yl]oxan-3-yl}hept-5-enoylcarnitine	metab_21562	0	36.9	-	-	HMDB0241887	M+K-2H	C27H45NO8	6.0431	-	neg	-	-	-	-	Lipids and lipid-like molecules	Fatty Acyls	548.263	-	Eicosanoids
neg_7780	Hydroxybutyl	metab_21637	0	36.1	-	-	HMDB0253257	2M-H	C4H8O	5.9841	-	neg	-	-	-	-	Organic oxygen compounds	Organooxygen compounds	143.108	-	Carbonyl compounds
neg_7792	Stachyflin	metab_21646	0	55.1	-	-	HMDB0258481	M+Na-2H	C23H31NO4	5.9682	-	neg	-	-	-	-	Organoheterocyclic compounds	Benzopyrans	406.198	-	1-benzopyrans
neg_7793	Ganglioside GT1c (d18:0/14:0)	metab_21647	0	56.2	-	-	HMDB0011993	M-2H	C92H160N4O47	5.9629	-	neg	-	-	-	-	Lipids and lipid-like molecules	Sphingolipids	1035.51	-	Glycosphingolipids
neg_7843	Isopropylbenzene	metab_21688	0	36.8	-	-	HMDB0034029	M+FA-H	C9H12	5.9193	C14396	neg	-	-	-	-	Benzenoids	Benzene and substituted derivatives	165.092	98-82-8	Cumenes
neg_7900	7-[(6-Hydroxy-3,7-dimethyl-2,7-octadienyl)oxy]-2H-1-benzopyran-2-one	metab_21727	0	34.7	-	-	HMDB0039063	M+K-2H	C19H22O4	5.8608	-	neg	-	-	-	-	Phenylpropanoids and polyketides	Coumarins and derivatives	351.102	118584-19-3	Not Available
neg_7906	Hippuric Acid	metab_21730	67.7	0	map01100	Metabolic pathways	HMDB0000714;MJDBOTE0000525	M-H	C9H9NO3	5.8555	C01586	neg	-	-	Metabolism	Global and overview maps	Benzenoids	Benzene and substituted derivatives	178.051	495-69-2	Benzoic acids and derivatives
neg_7954	11-Hydroxyaclacinomycin X	metab_21762	0	58	-	-	HMDB0244359	M-H2O-H	C42H52N2O16	5.8125	-	neg	-	-	-	-	Phenylpropanoids and polyketides	Anthracyclines	821.321	-	Not Available
neg_7971	Cyclopropanecarboxylic acid	metab_21776	0	44.8	-	-	HMDB0250675	2M-H	C4H6O2	5.7911	C16267	neg	-	-	-	-	Organic acids and derivatives	Carboxylic acids and derivatives	171.066	-	Cyclopropanecarboxylic acids and derivatives
neg_7987	(D-Pro2,D-Trp7,9)substance P	metab_21789	0	78.8	-	-	HMDB0243634	M-2H	C74H106N20O13S	5.7538	-	neg	-	-	-	-	Nucleosides, nucleotides, and analogues	Purine nucleosides	756.384	-	Purine 3''-deoxyribonucleosides
neg_8018	Dihydronaringenin-O-sulphate	metab_21810	0	31.4	-	-	HMDB0059996	M-H2O-H	C15H14O8S	5.6733	-	neg	-	-	-	-	Phenylpropanoids and polyketides	Linear 1,3-diarylpropanoids	335.023	-	Chalcones and dihydrochalcones
neg_8020	1,2-Dihexanoyl-sn-glycero-3-phosphoethanolamine	metab_21812	0	60.5	-	-	LMGP02010104;HMDB0244074	M-H2O-H	C17H34NO8P	5.6679	-	neg	-	-	-	-	Lipids and lipid-like molecules	Glycerophospholipids	392.182	-	Glycerophosphoethanolamines
neg_8043	Substance P(1-7)	metab_21821	0	87.5	-	-	HMDB0258530	M-H2O-H	C41H65N13O10	5.6042	-	neg	-	-	-	-	Organic acids and derivatives	Carboxylic acids and derivatives	880.478	-	Amino acids, peptides, and analogues
neg_8046	2-(Arabinosylamino)-3-(glucosylamino)propanenitrile	metab_21823	0	31.3	-	-	HMDB0039505	M+FA-H	C14H25N3O9	5.5989	-	neg	-	-	-	-	Organic oxygen compounds	Organooxygen compounds	424.155	26401-22-9	Carbohydrates and carbohydrate conjugates
neg_8058	Indican	metab_21828	0	44.6	-	-	HMDB0061755;HMDB0000682;HMDB0253456	M+Na-2H	C14H17NO6	5.5724	C08481	neg	-	-	-	-	Organic oxygen compounds	Organooxygen compounds	316.08	487-94-5;487-60-5	Carbohydrates and carbohydrate conjugates
neg_8059	Indolelactic acid	metab_21829	94.8	0	-	-	HMDB0000671	M-H	C11H11NO3	5.5724	C02043	neg	-	-	-	-	Organoheterocyclic compounds	Indoles and derivatives	204.066	7417-65-4	Indolyl carboxylic acids and derivatives
neg_8179	PGP(i-13:0/PGF1alpha)	metab_21902	0	78.5	-	-	HMDB0274985	M-H2O-H	C39H74O16P2	5.2893	-	neg	-	-	-	-	Not Available	Not Available	841.434	-	Not Available
neg_8188	2-Methyl-5-hydroxytryptamine	metab_21907	0	64	-	-	HMDB0245222	3M-H	C11H14N2O	5.268	C13665	neg	-	-	-	-	Organoheterocyclic compounds	Indoles and derivatives	569.33	-	Tryptamines and derivatives
neg_8232	O-Acetylcyclocalopin A	metab_21938	0	54	-	-	HMDB0039824	2M-H	C17H22O7	5.1615	-	neg	-	-	-	-	Organoheterocyclic compounds	Furopyrans	675.266	-	Not Available
neg_8273	Flocoumafen	metab_21967	0	56.3	-	-	HMDB0252308	M-H2O-H	C33H25F3O4	5.0557	C18696	neg	-	-	-	-	Benzenoids	Naphthalenes	523.153	90035-08-8	Phenylnaphthalenes
neg_8312	Glutaminylserine	metab_21991	0	42.4	-	-	HMDB0028806	2M-H	C8H15N3O5	4.9652	-	neg	-	-	-	-	Organic acids and derivatives	Carboxylic acids and derivatives	465.199	5875-40-1	Amino acids, peptides, and analogues
neg_8317	Acetyl-pepstatin	metab_21996	0	79.4	-	-	HMDB0247928	M+K-2H	C31H57N5O9	4.9598	-	neg	-	-	-	-	Alkaloids and derivatives	Benzophenanthridine alkaloids	680.362	-	Hexahydrobenzophenanthridine alkaloids
neg_8325	Embusartan	metab_22002	0	58.9	-	-	HMDB0251768	M-H	C25H24FN5O3	4.9491	-	neg	-	-	-	-	Benzenoids	Benzene and substituted derivatives	460.178	-	Biphenyls and derivatives
neg_8375	Epsilon-Deoxy-fructosyl-lysine	metab_22037	0	66.7	-	-	HMDB0251890	M+K-2H	C12H24N2O8	4.8527	-	neg	-	-	-	-	Organic acids and derivatives	Carboxylic acids and derivatives	361.101	-	Amino acids, peptides, and analogues
neg_8398	Glucosylgalactosyl hydroxylysine	metab_22053	0	52	-	-	HMDB0000585	M+K-2H	C18H34N2O13	4.8046	-	neg	-	-	-	-	Lipids and lipid-like molecules	Fatty Acyls	523.153	32448-35-4	Fatty acyl glycosides
neg_8430	Sarecycline	metab_22077	0	68.4	-	-	HMDB0304894	M+Cl	C24H29N3O8	4.7355	-	neg	-	-	-	-	Phenylpropanoids and polyketides	Tetracyclines	522.169	-	Not Available
neg_8437	PG(20:3(8Z,11Z,14Z)-2OH(5,6)/a-13:0)	metab_22083	0	69.8	-	-	HMDB0270573	M-H	C39H71O12P	4.7142	-	neg	-	-	-	-	Not Available	Not Available	761.467	-	Not Available
neg_8442	Ganglioside GD1b (d18:1/22:1(13Z))	metab_22086	0	79.8	-	-	HMDB0011830	M-2H	C89H155N3O39	4.7036	-	neg	-	-	-	-	Lipids and lipid-like molecules	Sphingolipids	944.003	-	Glycosphingolipids
neg_8464	8,8a-Diepiswainsonine	metab_22102	0	41.8	-	-	HMDB0247470	M+FA-H	C8H15NO3	4.6555	-	neg	-	-	-	-	Organoheterocyclic compounds	Indolizidines	218.103	-	Not Available
neg_8483	AB-MECA	metab_22113	0	58.4	-	-	HMDB0242721	M-H2O-H	C18H21N7O4	4.6181	-	neg	-	-	-	-	Nucleosides, nucleotides, and analogues	Purine nucleosides	380.146	-	Not Available
neg_8490	(1S,2S,4R,8S)-p-Menthane-1,2,8,9-tetrol 2-glucoside	metab_22117	0	43	-	-	HMDB0039975	M+Na-2H	C16H30O9	4.5886	-	neg	-	-	-	-	Lipids and lipid-like molecules	Prenol lipids	387.167	402593-52-6	Terpene glycosides
neg_8513	Iprofenin	metab_22130	0	31.4	-	-	HMDB0253569	M+Na-2H	C15H20N2O5	4.5236	-	neg	-	-	-	-	Organic acids and derivatives	Carboxylic acids and derivatives	329.112	-	Amino acids, peptides, and analogues
neg_8527	Tyrosyl-Aspartate	metab_22135	0	47.9	-	-	HMDB0029101	2M+FA-H	C13H16N2O6	4.4967	-	neg	-	-	-	-	Organic acids and derivatives	Carboxylic acids and derivatives	637.196	-	Amino acids, peptides, and analogues
neg_8542	(2R,3R,4R,5R)-2-Amino-4,5,6-trihydroxy-3-[(2R)-1-oxopropan-2-yl]oxyhexanal	metab_22142	0	32.5	-	-	HMDB0255309	M+Na-2H	C9H17NO6	4.4754	-	neg	-	-	-	-	Organic oxygen compounds	Organooxygen compounds	256.08	-	Carbohydrates and carbohydrate conjugates
neg_8544	Proline betaine	metab_22144	0	36.7	-	-	HMDB0004827	M+FA-H	C7H13NO2	4.4754	C10172	neg	-	-	-	-	Organic acids and derivatives	Carboxylic acids and derivatives	188.093	471-87-4	Amino acids, peptides, and analogues
neg_8548	Virginiamycin m1	metab_22147	0	63.6	-	-	HMDB0259836	M-H2O-H	C28H35N3O7	4.4647	C11299	neg	-	-	-	-	Phenylpropanoids and polyketides	Macrolide lactams	506.225	21411-53-0	Not Available
neg_8574	Cromakalim	metab_22168	0	50.5	-	-	HMDB0250542	2M+FA-H	C16H18N2O3	4.4168	C11819	neg	-	-	-	-	Organoheterocyclic compounds	Benzopyrans	617.257	94470-67-4	1-benzopyrans
neg_8582	Stavudine	metab_22173	0	30.3	-	-	HMDB0014787;PW_C009132	2M-H	C10H12N2O4	4.4008	C07312	neg	-	-	-	-	Nucleosides, nucleotides, and analogues	Nucleoside and nucleotide analogues	447.151	3056-17-5	Not Available
neg_8584	N-Ethyl-N-(2-hydroxy-3-sulfopropyl)-3-toluidine	metab_22175	0	46.2	-	-	HMDB0255133	2M+Hac-H	C12H19NO4S	4.3955	-	neg	-	-	-	-	Benzenoids	Benzene and substituted derivatives	605.224	-	Toluenes
neg_8628	5,9:7,10a-Dimethano-10aH-[1,3]dioxocino[6,5-d]pyrimidine-4,7,10,11,12-pentol, octahydro-12-(hydroxymethyl)-2-imino-,(4R,4aR,5R,7S,9S,10S,10aR,11S,12S)-	metab_22206	0	66.3	-	-	HMDB0246673	2M-H	C11H17N3O8	4.3366	-	neg	-	-	-	-	Organoheterocyclic compounds	Diazanaphthalenes	637.196	-	Benzodiazines
neg_8629	Acetochlor	metab_22207	0	51.4	-	-	HMDB0247910	2M+Hac-H	C14H20ClNO2	4.3366	C10925	neg	-	-	-	-	Benzenoids	Benzene and substituted derivatives	597.252	34256-82-1	Anilides
neg_8631	N-(3-(Dimethylamino)propyl)acrylamide	metab_22209	0	30.5	-	-	HMDB0246231	2M+Hac-H	C8H16N2O	4.3366	-	neg	-	-	-	-	Organic acids and derivatives	Carboxylic acids and derivatives	371.266	-	Acrylic acids and derivatives
neg_8639	Alanylasparagine	metab_22217	0	78.1	-	-	HMDB0028682	2M+Hac-H	C7H13N3O4	4.3259	-	neg	-	-	-	-	Organic acids and derivatives	Carboxylic acids and derivatives	465.199	31796-57-3	Amino acids, peptides, and analogues
neg_8642	Xaliproden	metab_22220	0	39	-	-	HMDB0259914	M+Cl	C24H22F3N	4.3206	-	neg	-	-	-	-	Benzenoids	Naphthalenes	416.144	-	Not Available
neg_8656	PE-NMe(22:6(4Z,7Z,10Z,13Z,16Z,19Z)/22:6(4Z,7Z,10Z,13Z,16Z,19Z))	metab_22232	0	39.7	-	-	HMDB0113698;PW_C059834	M+Na-2H	C50H76NO8P	4.294	C01241	neg	-	-	-	-	Lipids and lipid-like molecules	Glycerophospholipids	870.505	-	Glycerophosphoethanolamines
neg_8668	Azadirachtin	metab_22242	0	74	-	-	HMDB0248760	M+FA-H	C35H44O16	4.2674	C08748	neg	-	-	-	-	Lipids and lipid-like molecules	Prenol lipids	765.255	11141-17-6	Diterpenoids
neg_8710	Glutamylphenylalanine	metab_22274	0	39.1	-	-	HMDB0029156	M-H	C14H18N2O5	4.2143	-	neg	-	-	-	-	Organic acids and derivatives	Carboxylic acids and derivatives	293.114	20556-22-3	Amino acids, peptides, and analogues
neg_8767	8'-hydroxyabscisate	metab_22314	0	33.6	-	-	HMDB0304246	M-H2O-H	C15H19O5-	4.1237	C15514	neg	-	-	-	-	Lipids and lipid-like molecules	Prenol lipids	260.104	-	Sesquiterpenoids
neg_8772	LysoPC(18:4(6Z,9Z,12Z,15Z)/0:0)	metab_22317	0	40.7	-	-	HMDB0010389	M-H	C26H46NO7P	4.1131	-	neg	-	-	-	-	Lipids and lipid-like molecules	Glycerophospholipids	514.299	-	Glycerophosphocholines
neg_8788	PC(2:0/22:6(4Z,7Z,10Z,12E,16Z,19Z)-OH(14))	metab_22330	0	75	-	-	HMDB0288882	M+FA-H	C32H52NO9P	4.0865	-	neg	-	-	-	-	Not Available	Not Available	670.341	-	Not Available
neg_8811	Seryltryptophan	metab_22345	0	49.8	-	-	HMDB0029050	M-H	C14H17N3O4	4.0599	-	neg	-	-	-	-	Organic acids and derivatives	Carboxylic acids and derivatives	290.114	94421-70-2	Amino acids, peptides, and analogues
neg_8831	CD 1790	metab_22358	0	48.3	-	-	HMDB0060809	M+Na-2H	C25H27N7O3	4.0281	-	neg	-	-	-	-	Organoheterocyclic compounds	Imidazopyrimidines	494.189	-	Purines and purine derivatives
neg_8844	Indoxyl Sulfate	metab_22366	77.1	0	-	-	HMDB0000682	M-H	C8H7NO4S	4.0122	-	neg	-	-	-	-	Organic acids and derivatives	Organic sulfuric acids and derivatives	212.002	487-94-5	Arylsulfates
neg_8846	Glucosyl (2E,6E,10x)-10,11-dihydroxy-2,6-farnesadienoate	metab_22367	0	31.6	-	-	HMDB0037823	M+FA-H	C21H36O9	4.0066	-	neg	-	-	-	-	Lipids and lipid-like molecules	Prenol lipids	477.235	204927-92-4	Terpene glycosides
neg_8861	Mupirocin	metab_22378	0	57.1	-	-	HMDB0014554;MJDBOTE0001685	M+FA-H	C26H44O9	3.9801	C11758	neg	-	-	-	-	Lipids and lipid-like molecules	Fatty Acyls	545.294	12650-69-0	Fatty acids and conjugates
neg_8868	Leukotriene-D4	metab_22384	0	52.7	-	-	HMDB0304408	M+Na-2H	C25H39N2O6S-	3.9695	-	neg	-	-	-	-	Lipids and lipid-like molecules	Fatty Acyls	516.231	-	Fatty acids and conjugates
neg_8881	Dethiobiotin	metab_22395	0	48.7	map01100;map00780;map01240	Metabolic pathways;Biotin metabolism;Biosynthesis of cofactors	HMDB0003581	2M-H	C10H18N2O3	3.9482	C01909	neg	-	-	Metabolism;Metabolism;Metabolism	Global and overview maps;Metabolism of cofactors and vitamins;Global and overview maps	Lipids and lipid-like molecules	Fatty Acyls	427.256	533-48-2	Fatty acids and conjugates
neg_8882	C-Telopeptide	metab_22396	0	65.4	-	-	HMDB0249506	M-H2O-H	C34H56N14O13	3.9429	-	neg	-	-	-	-	Organic acids and derivatives	Carboxylic acids and derivatives	849.39	-	Amino acids, peptides, and analogues
neg_8894	Linalool oxide D 3-[apiosyl-(1->6)-glucoside]	metab_22403	0	67.8	-	-	HMDB0031367	M-H	C21H36O11	3.9267	-	neg	-	-	-	-	Organic oxygen compounds	Organooxygen compounds	463.219	-	Carbohydrates and carbohydrate conjugates
neg_8902	N-Hydroxyphenetidine	metab_22408	0	58.3	-	-	HMDB0255158	3M-H	C8H11NO2	3.9161	-	neg	-	-	-	-	Benzenoids	Phenol ethers	458.226	-	Not Available
neg_8903	Azeloprazole	metab_22409	0	35	-	-	HMDB0248793	M-H2O-H	C22H27N3O4S	3.9161	-	neg	-	-	-	-	Organoheterocyclic compounds	Benzimidazoles	410.156	-	Sulfinylbenzimidazoles
neg_8907	Geneticin	metab_22413	0	46.1	map00524	Neomycin, kanamycin and gentamicin biosynthesis	HMDB0242565	M+Cl	C20H40N4O10	3.9107	C17703	neg	-	-	Metabolism	Biosynthesis of other secondary metabolites	Organic oxygen compounds	Organooxygen compounds	531.241	49863-47-0	Carbohydrates and carbohydrate conjugates
neg_8914	Ethyl glucoside	metab_22418	0	52.2	-	-	HMDB0242122;HMDB0029968	2M+FA-H	C8H16O6	3.9	-	neg	-	-	-	-	Organic oxygen compounds	Organooxygen compounds	461.188	3198-49-0	Carbohydrates and carbohydrate conjugates
neg_8916	Trigofoenoside G	metab_22420	0	32	-	-	HMDB0038616	M-2H	C56H92O27	3.8947	-	neg	-	-	-	-	Lipids and lipid-like molecules	Steroids and steroid derivatives	597.289	94714-57-5	Steroidal glycosides
neg_8935	Deoxyguanosine	metab_22433	0	46.4	map01100;map02010;map01232;map00230	Metabolic pathways;ABC transporters;Nucleotide metabolism;Purine metabolism	PW_C000058;HMDB0000085;MJDBOTE0000696	M+Cl	C10H13N5O4	3.8626	C00330	neg	Nucleic acids	Nucleosides	Metabolism;Environmental Information Processing;Metabolism;Metabolism	Global and overview maps;Membrane transport;Global and overview maps;Nucleotide metabolism	Nucleosides, nucleotides, and analogues	Purine nucleosides	302.068	961-07-9	Purine 2''-deoxyribonucleosides
neg_8936	Tyrosyl-Valine	metab_22434	0	37.2	-	-	HMDB0029118	M-H2O-H	C14H20N2O4	3.8626	-	neg	-	-	-	-	Organic acids and derivatives	Carboxylic acids and derivatives	261.124	-	Amino acids, peptides, and analogues
neg_8937	N-methyl-L-glutamic Acid	metab_22435	0	33.3	map01100	Metabolic pathways	HMDB0062660	M-H2O-H	C6H11NO4	3.8626	C01046	neg	-	-	Metabolism	Global and overview maps	Organic acids and derivatives	Carboxylic acids and derivatives	142.051	35989-16-3	Amino acids, peptides, and analogues
neg_8941	N-Acetyl-L-methionine	metab_22439	0	63.1	-	-	HMDB0011745	M-H	C7H13NO3S	3.8572	C02712	neg	-	-	-	-	Organic acids and derivatives	Carboxylic acids and derivatives	190.054	65-82-7	Amino acids, peptides, and analogues
neg_8943	Sotrastaurin	metab_22441	0	59.6	-	-	HMDB0258398	M-H2O-H	C25H22N6O2	3.8519	-	neg	-	-	-	-	Organoheterocyclic compounds	Diazinanes	419.16	-	Piperazines
neg_8993	Apronal	metab_22476	0	42.3	-	-	HMDB0248536	2M+FA-H	C9H16N2O2	3.7984	-	neg	-	-	-	-	Organic acids and derivatives	Organic carbonic acids and derivatives	413.24	-	Ureas
neg_8999	Phorbol-12,13-dibutyrate	metab_22480	0	38.7	-	-	HMDB0246702	M+Cl	C28H40O8	3.7877	C03634	neg	-	-	-	-	Lipids and lipid-like molecules	Prenol lipids	539.246	37558-16-0	Diterpenoids
neg_9008	6-Hydroxymelatonin	metab_22485	0	49.9	map00380	Tryptophan metabolism	PW_C002052;HMDB0004081	M+FA-H	C13H16N2O3	3.7823	C05643	neg	-	-	Metabolism	Amino acid metabolism	Organoheterocyclic compounds	Indoles and derivatives	293.114	2208-41-5	Hydroxyindoles
neg_9012	(S)-Isocorydine	metab_22488	0	37.5	-	-	HMDB0030184	2M-H	C20H23NO4	3.777	C09549	neg	-	-	-	-	Alkaloids and derivatives	Aporphines	681.32	475-67-2	Not Available
neg_9071	Pindolol	metab_22543	0	44.3	-	-	HMDB0015095;PW_C009401;MJDBOTE0000319	2M+Hac-H	C14H20N2O2	3.7451	C07445	neg	-	-	-	-	Organoheterocyclic compounds	Indoles and derivatives	555.314	13523-86-9	Indoles
neg_9078	2,6-Diaminopurine 2',3'-dideoxyriboside	metab_22548	0	58.2	-	-	HMDB0250896	3M-H	C10H14N6O2	3.7345	-	neg	-	-	-	-	Nucleosides, nucleotides, and analogues	Purine nucleosides	749.346	-	Purine 2'',3''-dideoxyribonucleosides
neg_9080	Enterolactone	metab_22550	0	30.3	-	-	HMDB0006101	M+Na-2H	C18H18O4	3.7345	C18165	neg	-	-	-	-	Lignans, neolignans and related compounds	Furanoid lignans	319.097	185254-87-9;78473-71-9	Tetrahydrofuran lignans
neg_9083	Lysyl-aspartyl-glutamyl-leucine	metab_22553	0	70.7	-	-	HMDB0247848	M-H	C21H37N5O9	3.7292	-	neg	-	-	-	-	Organic acids and derivatives	Carboxylic acids and derivatives	502.251	-	Amino acids, peptides, and analogues
neg_9091	Heliotron	metab_22561	0	45.5	-	-	HMDB0253072	M+Cl	C16H27NO5	3.7239	-	neg	-	-	-	-	Alkaloids and derivatives	Not Available	348.156	-	Not Available
neg_9095	Eptifibatide	metab_22565	0	46.5	-	-	HMDB0251895	M+K-2H	C35H49N11O9S2	3.7186	-	neg	-	-	-	-	Organic acids and derivatives	Carboxylic acids and derivatives	868.263	-	Amino acids, peptides, and analogues
neg_9097	(N-acetylneuraminosyl(a2-6)lactosamine)	metab_22567	0	51.6	-	-	HMDB0001081	M-H2O-H	C25H42N2O19	3.7186	C04886	neg	-	-	-	-	Organic oxygen compounds	Organooxygen compounds	655.225	64364-50-7	Carbohydrates and carbohydrate conjugates
neg_9115	MEPHENOXALONE	metab_22582	0	32	-	-	HMDB0254452	M+FA-H	C11H13NO4	3.7186	-	neg	-	-	-	-	Benzenoids	Phenol ethers	268.082	-	Anisoles
neg_9124	Nicardipine	metab_22589	0	62.2	-	-	HMDB0014760	M+FA-H	C26H29N3O6	3.7132	C07264	neg	-	-	-	-	Organoheterocyclic compounds	Pyridines and derivatives	524.199	55985-32-5	Hydropyridines
neg_9164	2-(2-Hydroxyethyl)phenyl hydrogen sulfate	metab_22619	0	52.8	-	-	HMDB0304908	M-H	C8H10O5S	3.6811	-	neg	-	-	-	-	Organic acids and derivatives	Organic sulfuric acids and derivatives	217.018	-	Arylsulfates
neg_9170	Verdamicin	metab_22623	0	63.6	-	-	HMDB0259789	M+Na-2H	C20H39N5O7	3.6703	-	neg	-	-	-	-	Organic oxygen compounds	Organooxygen compounds	482.261	-	Carbohydrates and carbohydrate conjugates
neg_9172	Isoleucyl-Methionine	metab_22625	0	45.6	-	-	HMDB0028913	M-H	C11H22N2O3S	3.6703	-	neg	-	-	-	-	Organic acids and derivatives	Carboxylic acids and derivatives	261.128	-	Amino acids, peptides, and analogues
neg_9174	TRIETHYLENE GLYCOL	metab_22627	0	39.6	-	-	HMDB0259193	2M+Hac-H	C6H14O4	3.6649	-	neg	-	-	-	-	Organic oxygen compounds	Organooxygen compounds	359.193	-	Ethers
neg_9184	Isoleucyl-Tyrosine	metab_22636	0	54.2	-	-	HMDB0028919	M-H	C15H22N2O4	3.6542	-	neg	-	-	-	-	Organic acids and derivatives	Carboxylic acids and derivatives	293.15	-	Amino acids, peptides, and analogues
neg_9187	2-Chloro-1-[(2S,3S,5S,10S,13S)-3-hydroxy-10,13-dimethyl-2-morpholino-2,3,4,5,6,7,8,9,11,12,14,15,16,17-tetradecahydro-1H-cyclopenta[a]phenanthren-17-yl]ethanone	metab_22639	0	54.3	-	-	HMDB0247839	M+K-2H	C25H40ClNO3	3.6489	-	neg	-	-	-	-	Lipids and lipid-like molecules	Steroids and steroid derivatives	474.22	-	Pregnane steroids
neg_9192	Glycyl-Phenylalanine	metab_22643	0	72.7	-	-	HMDB0028848	M-H	C11H14N2O3	3.6489	-	neg	-	-	-	-	Organic acids and derivatives	Carboxylic acids and derivatives	221.093	-	Amino acids, peptides, and analogues
neg_9216	Metapro	metab_22661	0	57	-	-	HMDB0256718	M+Na-2H	C22H36N2O6	3.6169	-	neg	-	-	-	-	Organic acids and derivatives	Carboxylic acids and derivatives	445.23	-	Amino acids, peptides, and analogues
neg_9219	17-Aminogeldanamycin	metab_22663	0	36.5	-	-	HMDB0259661	M-H2O-H	C28H39N3O8	3.6116	-	neg	-	-	-	-	Phenylpropanoids and polyketides	Macrolactams	526.252	-	Not Available
neg_9221	6-(4-O-beta-D-Glucosyl-3-methyl-trans-but-2-enyl-amino)-purine	metab_22665	0	77.9	-	-	HMDB0302640	2M-H	C16H23N5O6	3.6063	C03423	neg	-	-	-	-	Lipids and lipid-like molecules	Fatty Acyls	761.322	-	Fatty acyl glycosides
neg_9223	Mirodenafil	metab_22667	0	53.6	-	-	HMDB0254750	M-H	C26H37N5O5S	3.6063	-	neg	-	-	-	-	Benzenoids	Benzene and substituted derivatives	530.246	-	Benzenesulfonamides
neg_9225	Valylleucine	metab_22669	0	35.7	-	-	HMDB0029131	M-H	C11H22N2O3	3.6063	-	neg	-	-	-	-	Organic acids and derivatives	Carboxylic acids and derivatives	229.156	3989-97-7	Amino acids, peptides, and analogues
neg_9226	Cucurbitacin E	metab_22670	0	64.7	-	-	HMDB0250581;LMST01010107	M+Cl	C32H44O8	3.6009	C08797	neg	-	-	-	-	Lipids and lipid-like molecules	Steroids and steroid derivatives	591.278	18444-66-1	Cucurbitacins
neg_9231	6-(7-Hydroxy-6,7-dihydro-5H-pyrrolo[1,2-c]imidazol-7-yl)-N-methyl-2-naphthamide	metab_22675	0	46.3	-	-	HMDB0247030	2M+FA-H	C18H17N3O2	3.5956	-	neg	-	-	-	-	Benzenoids	Naphthalenes	659.265	-	Naphthalenecarboxylic acids and derivatives
neg_9232	Asparaginyl-Phenylalanine	metab_22676	0	57.2	-	-	HMDB0028738	M-H	C13H17N3O4	3.5956	-	neg	-	-	-	-	Organic acids and derivatives	Carboxylic acids and derivatives	278.114	-	Amino acids, peptides, and analogues
neg_9242	N'-[2-(3,5-Difluorophenyl)-2-hydroxyacetyl]-2-ethyl-4-hydroxy-3-methylbenzohydrazide	metab_22684	0	55.7	-	-	HMDB0251770	M-H	C18H18F2N2O4	3.585	-	neg	-	-	-	-	Benzenoids	Benzene and substituted derivatives	363.117	-	Phenylacetamides
neg_9243	Uridine, 2'-deoxy-2'-fluoro-2'-methyl-, (2'R)-	metab_22685	0	40.1	-	-	HMDB0247529	M+FA-H	C10H13FN2O5	3.585	-	neg	-	-	-	-	Nucleosides, nucleotides, and analogues	Pyrimidine nucleosides	305.081	-	Pyrimidine 2''-deoxyribonucleosides
neg_9251	Calystegin A3	metab_22691	0	48.3	-	-	HMDB0038593	M+FA-H	C7H13NO3	3.5796	C10850	neg	-	-	-	-	Alkaloids and derivatives	Tropane alkaloids	204.088	131580-36-4	Not Available
neg_9259	DG(8:0/TXB2/0:0)	metab_22696	0	46.7	-	-	HMDB0297139	M+K-2H	C31H54O9	3.5637	-	neg	-	-	-	-	Not Available	Not Available	607.32	-	Not Available
neg_9278	DG(8:0/0:0/20:4(6E,8Z,11Z,14Z)-OH(5S))	metab_22709	0	36	-	-	HMDB0297077	M+K-2H	C31H52O6	3.5478	-	neg	-	-	-	-	Not Available	Not Available	557.33	-	Not Available
neg_9280	(2R,3R)-3-[[(2S)-1-[4-(Diaminomethylideneamino)butylamino]-4-methyl-1-oxopentan-2-yl]carbamoyl]oxirane-2-carboxylic acid	metab_22711	0	46.2	-	-	HMDB0251665	M+FA-H	C15H27N5O5	3.5478	-	neg	-	-	-	-	Organic acids and derivatives	Carboxylic acids and derivatives	402.199	-	Amino acids, peptides, and analogues
neg_9323	Blumenol C O-[rhamnosyl-(1->6)-glucoside]	metab_22743	0	63.3	-	-	HMDB0031935	M-H	C25H42O11	3.5104	-	neg	-	-	-	-	Lipids and lipid-like molecules	Fatty Acyls	517.262	177261-67-5	Fatty acyl glycosides
neg_9333	Vitacoxib	metab_22750	0	30.6	-	-	HMDB0259843	2M+FA-H	C16H14ClN3O2S	3.4995	-	neg	-	-	-	-	Organoheterocyclic compounds	Azoles	739.093	-	Imidazoles
neg_9350	Glutamylcysteine	metab_22761	0	35.9	-	-	HMDB0028816	M-H2O-H	C8H14N2O5S	3.4888	-	neg	-	-	-	-	Organic acids and derivatives	Carboxylic acids and derivatives	231.044	21566-73-4	Amino acids, peptides, and analogues
neg_9368	PC(2:0/5-iso PGF2VI)	metab_22775	0	54.6	-	-	HMDB0288846	M-H2O-H	C28H50NO11P	3.4621	-	neg	-	-	-	-	Not Available	Not Available	588.299	-	Not Available
neg_9371	PS(PGJ2/18:2(9Z,12Z))	metab_22778	0	74.7	-	-	HMDB0281663	M+Cl	C44H72NO12P	3.4568	-	neg	-	-	-	-	Not Available	Not Available	872.448	-	Not Available
neg_9376	Isoleucyl-Valine	metab_22783	0	47.7	-	-	HMDB0028920	M-H	C11H22N2O3	3.4568	-	neg	-	-	-	-	Organic acids and derivatives	Carboxylic acids and derivatives	229.156	-	Amino acids, peptides, and analogues
neg_9377	Tezampanel	metab_22784	0	50.1	-	-	HMDB0258944	2M-H	C13H21N5O2	3.4515	-	neg	-	-	-	-	Organic acids and derivatives	Carboxylic acids and derivatives	557.33	-	Amino acids, peptides, and analogues
neg_9385	CID 9844747	metab_22788	0	60.1	-	-	HMDB0252301	M+FA-H	C22H26FN3O4	3.4461	-	neg	-	-	-	-	Organoheterocyclic compounds	Diazinanes	460.187	-	Piperazines
neg_9394	(1R,10R,12S,21R,22S,23R,24R)-23-(Dimethylamino)-4,8,12,22,24-pentahydroxy-10-methoxy-1,12-dimethyl-20,25-dioxahexacyclo[19.3.1.02,19.05,18.07,16.09,14]pentacosa-2,4,7(16),8,14,18-hexaene-6,17-dione	metab_22793	0	76.7	-	-	HMDB0242316	M-H2O-H	C28H31NO10	3.4301	-	neg	-	-	-	-	Organic oxygen compounds	Organooxygen compounds	522.181	-	Carbonyl compounds
neg_9403	Asn-Arg-Ala-Ile	metab_22799	0	60.8	-	-	HMDB0304797	M+K-2H	C19H36N8O6	3.4139	-	neg	-	-	-	-	Organic acids and derivatives	Carboxylic acids and derivatives	509.225	-	Amino acids, peptides, and analogues
neg_9408	Nonivamide	metab_22804	0	32.5	-	-	HMDB0029846;LMFA08020317	M+Na-2H	C17H27NO3	3.4085	-	neg	-	-	-	-	Benzenoids	Phenols	314.172	2444-46-4	Methoxyphenols
neg_9413	Aspartyl-Threonine	metab_22808	0	34.1	-	-	HMDB0028763	2M+Hac-H	C8H14N2O6	3.4032	-	neg	-	-	-	-	Organic acids and derivatives	Carboxylic acids and derivatives	527.183	-	Amino acids, peptides, and analogues
neg_9414	Methyl salicylate O-[rhamnosyl-(1->6)-glucoside]	metab_22809	0	43	-	-	HMDB0033138	M+Na-2H	C20H28O12	3.4032	-	neg	-	-	-	-	Organic oxygen compounds	Organooxygen compounds	481.13	-	Carbohydrates and carbohydrate conjugates
neg_9415	Licoricidin	metab_22810	0	55.7	-	-	HMDB0034183;LMPK12080045	M+Na-2H	C26H32O5	3.4032	C16986	neg	-	-	-	-	Phenylpropanoids and polyketides	Isoflavonoids	445.199	30508-27-1	O-methylated isoflavonoids
neg_9418	N6-Methyl-2'-deoxyadenosine	metab_22812	0	40.9	-	-	HMDB0255300	M+Na-2H	C11H15N5O3	3.4032	C03795	neg	-	-	-	-	Nucleosides, nucleotides, and analogues	Purine nucleosides	286.091	2002-35-9	Purine 2''-deoxyribonucleosides
neg_9428	Sar-Pro-Arg-pNA	metab_22819	0	51.7	-	-	HMDB0257489	M+Na-2H	C20H30N8O5	3.3926	-	neg	-	-	-	-	Organic acids and derivatives	Carboxylic acids and derivatives	483.206	-	Amino acids, peptides, and analogues
neg_9457	Polyethylene, oxidized	metab_22840	0	42.4	-	-	HMDB0032472	2M-H	C12H20O5	3.3714	-	neg	-	-	-	-	Organic acids and derivatives	Keto acids and derivatives	487.252	68441-17-8	Medium-chain keto acids and derivatives
neg_9478	Ala-Leu	metab_22857	92.2	0	-	-	HMDB0251509;HMDB0028691	M-H	C9H18N2O3	3.3607	-	neg	-	-	-	-	Organic acids and derivatives	Carboxylic acids and derivatives	201.124	3303-34-2	Amino acids, peptides, and analogues
neg_9481	Crustecdysone	metab_22860	0	79.1	-	-	HMDB0030180;HMDB0242587;MJDBOTE0000903	M+Cl	C27H44O7	3.3554	C02633	neg	-	-	-	-	Lipids and lipid-like molecules	Steroids and steroid derivatives	515.283	5289-74-7	Bile acids, alcohols and derivatives
neg_9484	(5E,7E)-Undeca-2,5,7-trienedioylcarnitine	metab_22862	0	39.1	-	-	HMDB0241202	M+Na-2H	C18H27NO6	3.3554	-	neg	-	-	-	-	Lipids and lipid-like molecules	Fatty Acyls	374.156	-	Fatty acid esters
neg_9486	N-[2-Hydroxy-2-(4-hydroxyphenyl)ethyl]cinnamide	metab_22864	0	45.7	-	-	HMDB0030191	M+Na-2H	C17H17NO3	3.3554	-	neg	-	-	-	-	Benzenoids	Benzene and substituted derivatives	304.097	87596-52-9	Styrenes
neg_9487	Tryptophyl-Serine	metab_22865	0	51	-	-	HMDB0029092	M-H	C14H17N3O4	3.3554	-	neg	-	-	-	-	Organic acids and derivatives	Carboxylic acids and derivatives	290.114	-	Amino acids, peptides, and analogues
neg_9493	Serotonin	metab_22869	0	39.5	map01100;map04080;map04540;map00380	Metabolic pathways;Neuroactive ligand-receptor interaction;Gap junction;Tryptophan metabolism	PW_C000178;HMDB0000259;MJDBSJD0000073	M+FA-H	C10H12N2O	3.3501	C00780	neg	Peptides;Hormones and transmitters	Amines;Neurotransmitters	Metabolism;Environmental Information Processing;Cellular Processes;Metabolism	Global and overview maps;Signaling molecules and interaction;Cellular community - eukaryotes;Amino acid metabolism	Organoheterocyclic compounds	Indoles and derivatives	221.093	50-67-9	Tryptamines and derivatives
neg_9499	N5-(4-Methoxybenzyl)glutamine	metab_22875	0	33.5	-	-	HMDB0033598	2M-H	C13H18N2O4	3.3394	-	neg	-	-	-	-	Organic acids and derivatives	Carboxylic acids and derivatives	531.241	-	Amino acids, peptides, and analogues
neg_9505	Valyltyrosine	metab_22881	0	50.8	-	-	HMDB0029139	M-H	C14H20N2O4	3.3394	-	neg	-	-	-	-	Organic acids and derivatives	Carboxylic acids and derivatives	279.135	3061-91-4	Amino acids, peptides, and analogues
neg_9506	Glycylglutaminylglutaminylhistidylhistidylleucylglycylglycylalanyllysylglutaminylalanylglycyl-alpha-aspartylvaline	metab_22882	0	40.3	-	-	HMDB0247481	M-2H	C62H99N23O21	3.3341	-	neg	-	-	-	-	Organic Polymers	Polypeptides	749.863	-	Not Available
neg_9507	PIP(TXB2/20:4(8Z,11Z,14Z,17Z))	metab_22883	0	37.1	-	-	HMDB0280115	M-2H	C49H82O20P2	3.3341	-	neg	-	-	-	-	Not Available	Not Available	525.231	-	Not Available
neg_9527	Kainic acid	metab_22899	0	33.7	-	-	HMDB0253757	3M-H	C10H15NO4	3.3181	C12819	neg	-	-	-	-	Organic acids and derivatives	Carboxylic acids and derivatives	638.29	487-79-6	Amino acids, peptides, and analogues
neg_9550	N-(2,3,4-Trihydroxybutyl)-L-valine	metab_22920	0	38.2	-	-	HMDB0254995	2M+FA-H	C9H19NO5	3.3022	-	neg	-	-	-	-	Organic acids and derivatives	Carboxylic acids and derivatives	487.252	-	Amino acids, peptides, and analogues
neg_9556	Lucyoside N	metab_22923	0	37.7	-	-	HMDB0041040	M+Na-2H	C36H58O10	3.2969	-	neg	-	-	-	-	Lipids and lipid-like molecules	Prenol lipids	671.373	152845-77-7	Terpene glycosides
neg_9561	Mycotoxin T 2	metab_22928	0	38.9	-	-	HMDB0032864	M-H	C16H23NO7	3.2969	-	neg	-	-	-	-	Organic oxygen compounds	Organooxygen compounds	340.141	208346-80-9	Carbohydrates and carbohydrate conjugates
neg_9566	Tebipenem pivoxil	metab_22932	0	43.2	-	-	HMDB0258761	M-H2O-H	C22H31N3O6S2	3.2862	-	neg	-	-	-	-	Organoheterocyclic compounds	Lactams	478.15	-	Beta lactams
neg_9580	Dihydroouabain	metab_22943	0	66.3	-	-	HMDB0251322	M+Na-2H	C29H46O12	3.2703	-	neg	-	-	-	-	Lipids and lipid-like molecules	Steroids and steroid derivatives	607.273	-	Steroid lactones
neg_9581	3-[(2R)-2-Hydroxy-3-methyl-3-[(phosphonooxy)methyl]butanamido]propanoylcarnitine	metab_22944	0	50.7	-	-	HMDB0241869	M+FA-H	C16H31N2O10P	3.2703	-	neg	-	-	-	-	Lipids and lipid-like molecules	Fatty Acyls	487.171	-	Fatty acid esters
neg_9588	Deoxynivalenol	metab_22950	0	42.7	-	-	HMDB0036156	M-H	C15H20O6	3.265	C09747	neg	-	-	-	-	Lipids and lipid-like molecules	Prenol lipids	295.12	51481-10-8	Sesquiterpenoids
neg_9591	1-Pentyl-3-(4-methoxybenzoyl)indole	metab_22952	0	37.9	-	-	HMDB0257122	M+Cl	C21H23NO2	3.2597	-	neg	-	-	-	-	Organoheterocyclic compounds	Indoles and derivatives	356.144	-	Benzoylindoles
neg_9593	2-Pyrrolidinone	metab_22954	0	43.1	-	-	HMDB0002039	2M+Hac-H	C4H7NO	3.2597	C11118	neg	-	-	-	-	Organoheterocyclic compounds	Pyrrolidines	229.119	616-45-5	Pyrrolidones
neg_9606	Prolyl-Alanine	metab_22962	0	41.6	-	-	HMDB0029010	2M-H	C8H14N2O3	3.2435	-	neg	-	-	-	-	Organic acids and derivatives	Carboxylic acids and derivatives	371.193	-	Amino acids, peptides, and analogues
neg_9627	Cascarillin	metab_22977	0	65.8	-	-	HMDB0036836	M+FA-H	C22H32O7	3.217	C09071	neg	-	-	-	-	Lipids and lipid-like molecules	Prenol lipids	453.21	10118-56-6	Diterpenoids
neg_9628	Fructosyl-lysine	metab_22978	0	54.6	-	-	HMDB0252495;HMDB0034879;HMDB0242138	M+Na-2H	C12H24N2O7	3.217	C16488	neg	-	-	-	-	Organic acids and derivatives	Carboxylic acids and derivatives	329.133	21291-40-7	Amino acids, peptides, and analogues
neg_9634	Prolyl-Lysine	metab_22984	0	32.5	-	-	HMDB0029022	M+FA-H	C11H21N3O3	3.2064	-	neg	-	-	-	-	Organic acids and derivatives	Carboxylic acids and derivatives	288.156	-	Amino acids, peptides, and analogues
neg_9660	Valylproline	metab_22997	0	32.6	-	-	HMDB0029135	M-H	C10H18N2O3	3.137	-	neg	-	-	-	-	Organic acids and derivatives	Carboxylic acids and derivatives	213.124	20488-27-1	Amino acids, peptides, and analogues
neg_9675	Asparaginyl-Leucine	metab_23009	0	54	-	-	HMDB0028735	M-H	C10H19N3O4	3.0324	-	neg	-	-	-	-	Organic acids and derivatives	Carboxylic acids and derivatives	244.13	-	Amino acids, peptides, and analogues
neg_9690	2-Methylthiazolidine-4-carboxylic acid	metab_23024	0	30.4	-	-	HMDB0245056;HMDB0246657;HMDB0243770	M+FA-H	C5H9NO2S	2.8824	-	neg	-	-	-	-	Organoheterocyclic compounds	Pyridines and derivatives	192.033	-	Phenylpyridines
neg_9706	Terutroban	metab_23039	0	37.8	-	-	HMDB0258849	M+Na-2H	C20H22ClNO4S	2.8612	-	neg	-	-	-	-	Benzenoids	Tetralins	428.067	-	Not Available
neg_9712	Desacetyl-alacepril	metab_23045	0	43.5	-	-	HMDB0251027	M+Cl	C18H24N2O4S	2.8559	C21533	neg	-	-	-	-	Organic acids and derivatives	Carboxylic acids and derivatives	399.114	74259-08-8	Amino acids, peptides, and analogues
neg_9795	D-Fructose 6-Phosphoric acid	metab_23120	38.7	0	map01100;map00500;map01200;map00052	Metabolic pathways;Starch and sucrose metabolism;Carbon metabolism;Galactose metabolism	HMDB0000124;HMDB0304311	M-H	C6H13O9P	2.2292	C00085	neg	-	-	Metabolism;Metabolism;Metabolism;Metabolism	Global and overview maps;Carbohydrate metabolism;Global and overview maps;Carbohydrate metabolism	Organic oxygen compounds	Organooxygen compounds	259.022	643-13-0	Carbohydrates and carbohydrate conjugates
neg_9796	1-Methylpseudouridine	metab_23121	31.9	0	-	-	-	M+Cl	C10H14N2O6	2.2205	-	neg	-	-	-	-	-	-	293.054	-	-
neg_9806	2-Amino-3-methyl-1-pyrrolidin-1-YL-butan-1-one	metab_23129	0	33.9	-	-	HMDB0246938	M+FA-H	C9H18N2O	2.1619	-	neg	-	-	-	-	Organic acids and derivatives	Carboxylic acids and derivatives	215.14	-	Amino acids, peptides, and analogues
neg_9813	N-Acetyl-DL-homocysteine	metab_23136	0	42.8	-	-	HMDB0255054	M+FA-H	C6H11NO3S	2.093	-	neg	-	-	-	-	Organic acids and derivatives	Carboxylic acids and derivatives	222.044	-	Amino acids, peptides, and analogues
neg_9825	Desacetoxyvindoline	metab_23145	0	54.7	-	-	HMDB0304331	M+Cl	C23H30N2O4	2.0195	C02673	neg	-	-	-	-	Alkaloids and derivatives	Plumeran-type alkaloids	433.193	-	Not Available
neg_9833	Caffeoylferuloylspermidine	metab_23153	0	43.2	-	-	HMDB0033470	M-H	C26H33N3O6	1.9981	-	neg	-	-	-	-	Phenylpropanoids and polyketides	Cinnamic acids and derivatives	482.225	114916-07-3	Hydroxycinnamic acids and derivatives
neg_9840	Thiomorpholine 3-carboxylate	metab_23160	0	44	-	-	HMDB0059611	M+FA-H	C5H9NO2S	1.9881	C03901	neg	-	-	-	-	Organic acids and derivatives	Carboxylic acids and derivatives	192.033	20960-92-3	Amino acids, peptides, and analogues
neg_9859	Monocrotaline	metab_23177	0	32.5	-	-	HMDB0034363	M+Na-2H	C16H23NO6	1.9667	C10350	neg	-	-	-	-	Organoheterocyclic compounds	Pyrrolizines	346.125	315-22-0	Not Available
neg_9864	3-Oxoadipic acid	metab_23182	0	64.8	map01100	Metabolic pathways	HMDB0000398	M+FA-H	C6H8O5	1.9667	C00846	neg	-	-	Metabolism	Global and overview maps	Organic acids and derivatives	Keto acids and derivatives	205.035	689-31-6	Medium-chain keto acids and derivatives
neg_9865	4-Pyridoxic Acid	metab_23183	98.7	0	map01100;map00750	Metabolic pathways;Vitamin B6 metabolism	PW_C000011;HMDB0000017	M-H	C8H9NO4	1.9667	C00847	neg	-	-	Metabolism;Metabolism	Global and overview maps;Metabolism of cofactors and vitamins	Organoheterocyclic compounds	Pyridines and derivatives	182.046	82-82-6	Pyridinecarboxylic acids and derivatives
neg_9867	3-Methylcrotonylglycine	metab_23185	0	39.9	-	-	HMDB0000459	M-H2O-H	C7H11NO3	1.9667	C20828	neg	-	-	-	-	Organic acids and derivatives	Carboxylic acids and derivatives	138.056	33008-07-0	Amino acids, peptides, and analogues
neg_9877	S-Lactoylglutathione	metab_23189	92	0	map01100;map00620	Metabolic pathways;Pyruvate metabolism	HMDB0001066;PW_C000841	M-H	C13H21N3O8S	1.9613	C03451	neg	-	-	Metabolism;Metabolism	Global and overview maps;Carbohydrate metabolism	Organic acids and derivatives	Carboxylic acids and derivatives	378.097	25138-66-3	Amino acids, peptides, and analogues
neg_9879	Glutamine-betaxanthin	metab_23191	0	33.9	-	-	HMDB0304684	M-H2O-H	C14H17N3O7	1.9613	C08568	neg	-	-	-	-	Organic acids and derivatives	Carboxylic acids and derivatives	320.092	-	Amino acids, peptides, and analogues
neg_9883	O-Succinyl-L-homoserine	metab_23195	0	64.3	map01100;map00270;map00920;map01230	Metabolic pathways;Cysteine and methionine metabolism;Sulfur metabolism;Biosynthesis of amino acids	HMDB0255868	M-H	C8H13NO6	1.9613	C01118	neg	-	-	Metabolism;Metabolism;Metabolism;Metabolism	Global and overview maps;Amino acid metabolism;Energy metabolism;Global and overview maps	Organic acids and derivatives	Carboxylic acids and derivatives	218.067	1492-23-5	Amino acids, peptides, and analogues
neg_9890	Turicine	metab_23200	0	34.2	-	-	HMDB0029409	M+FA-H	C7H13NO3	1.956	C21513	neg	-	-	-	-	Organic acids and derivatives	Carboxylic acids and derivatives	204.088	515-24-2	Amino acids, peptides, and analogues
neg_9908	3-[(3-Methylbutyl)nitrosoamino]-2-butanone	metab_23212	0	32.4	-	-	HMDB0033553	M+FA-H	C9H18N2O2	1.9199	-	neg	-	-	-	-	Organic nitrogen compounds	Organonitrogen compounds	231.135	71016-15-4	Organic nitroso compounds
neg_9915	5'-Thymidylic Acid	metab_23217	64.3	0	map00240;map01100;map01232	Pyrimidine metabolism;Metabolic pathways;Nucleotide metabolism	HMDB0001227	M-H	C10H15N2O8P	1.8281	C00364	neg	Nucleic acids	Nucleotides	Metabolism;Metabolism;Metabolism	Nucleotide metabolism;Global and overview maps;Global and overview maps	Nucleosides, nucleotides, and analogues	Pyrimidine nucleotides	321.049	365-07-1	Pyrimidine deoxyribonucleotides
neg_9917	Deoxyribose	metab_23219	44.8	0	map01100;map00030	Metabolic pathways;Pentose phosphate pathway	HMDB0245099;HMDB0003224	M-H	C5H10O4	1.8175	C01801	neg	Carbohydrates	Monosaccharides	Metabolism;Metabolism	Global and overview maps;Carbohydrate metabolism	Organic oxygen compounds	Organooxygen compounds	133.051	533-67-5	Carbonyl compounds
neg_9926	L-Norleucine	metab_23228	0	35.9	-	-	HMDB0001645	M-H	C6H13NO2	1.8015	C01933	neg	-	-	-	-	Organic acids and derivatives	Carboxylic acids and derivatives	130.087	327-57-1	Amino acids, peptides, and analogues
neg_9959	Ethyl 2Z,4E-decadienoic acid	metab_23256	0	35.5	-	-	HMDB0036599	M+Na-2H	C12H20O2	1.6678	C08486	neg	-	-	-	-	Lipids and lipid-like molecules	Fatty Acyls	217.119	3025-30-7	Fatty acid esters
neg_9980	Alanyl-Histidine	metab_23275	0	49.2	-	-	HMDB0028689;HMDB0304775	M-H	C9H14N4O3	1.6358	-	neg	-	-	-	-	Organic acids and derivatives	Carboxylic acids and derivatives	225.099	3253-17-6	Amino acids, peptides, and analogues
neg_9992	Lysylhydroxyproline	metab_23286	0	51.3	-	-	HMDB0028952	M-H	C11H21N3O4	1.5772	-	neg	-	-	-	-	Organic acids and derivatives	Carboxylic acids and derivatives	258.146	870233-57-1	Amino acids, peptides, and analogues
neg_9993	Tetrahydrodipicolinate	metab_23287	0	33.3	map01100;map01230	Metabolic pathways;Biosynthesis of amino acids	HMDB0012289	M-H2O-H	C7H9NO4	1.5772	C03972	neg	-	-	Metabolism;Metabolism	Global and overview maps;Global and overview maps	Organic acids and derivatives	Carboxylic acids and derivatives	152.035	4226-22-6	Amino acids, peptides, and analogues
neg_9999	N-Acetyl-1-aspartylglutamic acid	metab_23293	0	38.8	map01100;map04080;map00250	Metabolic pathways;Neuroactive ligand-receptor interaction;Alanine, aspartate and glutamate metabolism	HMDB0001067;HMDB0255414	M+K-2H	C11H16N2O8	1.5612	C12270	neg	-	-	Metabolism;Environmental Information Processing;Metabolism	Global and overview maps;Signaling molecules and interaction;Amino acid metabolism	Organic acids and derivatives	Carboxylic acids and derivatives	341.039	3106-85-2	Amino acids, peptides, and analogues
neg_10000	Cimifugin	metab_23294	0	51.8	-	-	HMDB0250254;MJDBOTE0000241	M+Cl	C16H18O6	1.5559	C09000	neg	-	-	-	-	Organoheterocyclic compounds	Benzopyrans	341.079	37921-38-3	1-benzopyrans
neg_10011	3-Coumaric Acid	metab_23302	33.3	0	-	-	MJDBOTE0001787	M-H	C9H8O3	1.5079	-	neg	-	-	-	-	-	-	163.04	-	-
neg_10028	7-(4-Hydroxyphenyl)-1-phenyl-4-hepten-3-one	metab_23316	0	48.2	-	-	HMDB0033295	M+Cl	C19H20O2	1.3714	-	neg	-	-	-	-	Phenylpropanoids and polyketides	Diarylheptanoids	315.117	100667-52-5	Linear diarylheptanoids
neg_10030	Neryl formate	metab_23318	0	33.1	-	-	HMDB0035156	M+Na-2H	C11H18O2	1.3666	C12294	neg	-	-	-	-	Lipids and lipid-like molecules	Fatty Acyls	203.104	105-86-2	Fatty alcohol esters
neg_10034	Histidylleucine	metab_23321	0	32.7	-	-	HMDB0253179;HMDB0028889	M-H	C12H20N4O3	1.3236	C05010	neg	-	-	-	-	Organic acids and derivatives	Carboxylic acids and derivatives	267.146	7763-65-7	Amino acids, peptides, and analogues
neg_10036	Isoleucyl-Serine	metab_23323	0	53.4	-	-	HMDB0028916	M-H	C9H18N2O4	1.3076	-	neg	-	-	-	-	Organic acids and derivatives	Carboxylic acids and derivatives	217.119	-	Amino acids, peptides, and analogues
neg_10037	Retinoid 9CUAB30	metab_23324	0	39.4	-	-	HMDB0247700	M+Na-2H	C20H22O2	1.3023	-	neg	-	-	-	-	Benzenoids	Tetralins	315.136	-	Not Available
neg_10042	4-Imidazolone-5-propionic acid	metab_23328	0	61.6	map01100;map00340	Metabolic pathways;Histidine metabolism	PW_C000802;HMDB0001014	M-H2O-H	C6H8N2O3	1.2664	C03680	neg	-	-	Metabolism;Metabolism	Global and overview maps;Amino acid metabolism	Organoheterocyclic compounds	Azoles	137.036	17340-16-8	Imidazoles
neg_10060	Threonylproline	metab_23339	0	59.6	-	-	HMDB0029069	M-H	C9H16N2O4	1.197	-	neg	-	-	-	-	Organic acids and derivatives	Carboxylic acids and derivatives	215.104	46398-79-2	Amino acids, peptides, and analogues
neg_10075	Glycylprolylhydroxyproline	metab_23350	0	35.2	-	-	HMDB0002171	M+FA-H	C12H19N3O5	1.1516	-	neg	-	-	-	-	Organic acids and derivatives	Carboxylic acids and derivatives	330.13	2239-67-0	Amino acids, peptides, and analogues
neg_10084	4-Methyl-1H-pyrrole-3-carboxamide	metab_23354	0	50.3	-	-	HMDB0246501	2M+FA-H	C6H8N2O	1.141	-	neg	-	-	-	-	Organoheterocyclic compounds	Pyrroles	293.125	-	Pyrrole carboxylic acids and derivatives
neg_10091	Valylglutamic acid	metab_23359	0	43.3	-	-	HMDB0029126	M-H	C10H18N2O5	1.1357	-	neg	-	-	-	-	Organic acids and derivatives	Carboxylic acids and derivatives	245.114	3062-07-05	Amino acids, peptides, and analogues
neg_10104	Chembl456066	metab_23366	0	75.3	-	-	HMDB0250019	M+K-2H	C22H23ClN2O8	1.1198	-	neg	-	-	-	-	Phenylpropanoids and polyketides	Tetracyclines	515.067	-	Not Available
neg_10125	(6R,7R)-7-((Z)-2-(2-Aminothiazol-4-yl)-4-carboxybut-2-enamido)-8-oxo-5-thia-1-azabicyclo[4.2.0]oct-2-ene-2-carboxylic acid	metab_23384	0	69	-	-	HMDB0258414	M+Cl	C15H14N4O6S2	1.0864	-	neg	-	-	-	-	Organoheterocyclic compounds	Lactams	445.006	-	Beta lactams
neg_10152	Valylaspartic acid	metab_23401	0	32	-	-	HMDB0029123	M-H	C9H16N2O5	1.0061	-	neg	-	-	-	-	Organic acids and derivatives	Carboxylic acids and derivatives	231.098	20556-16-5	Amino acids, peptides, and analogues
neg_10165	L-3-Aminodihydro-2(3H)-furanone	metab_23410	0	53.6	-	-	HMDB0029387	M+FA-H	C4H7NO2	0.951	C02926	neg	-	-	-	-	Organic acids and derivatives	Carboxylic acids and derivatives	146.046	-	Amino acids, peptides, and analogues
neg_10179	Adenosine diphosphate-D-ribose	metab_23419	0	86.7	-	-	HMDB0303049	M+Na-2H	C15H23N5O14P2	0.893	-	neg	-	-	-	-	Nucleosides, nucleotides, and analogues	Purine nucleotides	580.046	-	Purine nucleotide sugars
neg_10283	NADHX	metab_23496	0	80.4	-	-	HMDB0059644	M-H2O-H	C21H31N7O15P2	0.6896	C04856	neg	-	-	-	-	Nucleosides, nucleotides, and analogues	Purine nucleotides	664.116	116561-22-9	Purine nucleotide sugars
neg_10318	Adenosine diphosphate ribose	metab_23515	0	90.1	map01100;map00230	Metabolic pathways;Purine metabolism	HMDB0001178;PW_C000914	M-H	C15H23N5O14P2	0.6791	C00301	neg	-	-	Metabolism;Metabolism	Global and overview maps;Nucleotide metabolism	Nucleosides, nucleotides, and analogues	Purine nucleotides	558.064	20762-30-5	Purine nucleotide sugars
neg_10341	Gambiriin A1	metab_23529	0	30.5	-	-	HMDB0038357	M+Na-2H	C30H28O12	0.6736	C17772	neg	-	-	-	-	Phenylpropanoids and polyketides	Flavonoids	601.134	76250-49-2	Flavans
neg_10351	D-Ribose 1-phosphate	metab_23538	0	82.3	map01100;map00030;map00230	Metabolic pathways;Pentose phosphate pathway;Purine metabolism	HMDB0250796;HMDB0001489	M-H2O-H	C5H11O8P	0.6736	C00620	neg	-	-	Metabolism;Metabolism;Metabolism	Global and overview maps;Carbohydrate metabolism;Nucleotide metabolism	Organic oxygen compounds	Organooxygen compounds	211.001	14075-00-4	Carbohydrates and carbohydrate conjugates
neg_10353	Glyceric Acid	metab_23540	76.6	0	map01100;map00630;map00561;map01200;map00260;map00030	Metabolic pathways;Glyoxylate and dicarboxylate metabolism;Glycerolipid metabolism;Carbon metabolism;Glycine, serine and threonine metabolism;Pentose phosphate pathway	PW_C000090;HMDB0000139	M-H	C3H6O4	0.6736	C00258	neg	-	-	Metabolism;Metabolism;Metabolism;Metabolism;Metabolism;Metabolism	Global and overview maps;Carbohydrate metabolism;Lipid metabolism;Global and overview maps;Amino acid metabolism;Carbohydrate metabolism	Organic oxygen compounds	Organooxygen compounds	105.019	473-81-4	Carbohydrates and carbohydrate conjugates
neg_10371	Trans-p-Coumaroyl beta-D-glucopyranoside	metab_23550	0	76.1	-	-	HMDB0302089	M-H2O-H	C15H18O8	0.6683	C16827	neg	-	-	-	-	Phenylpropanoids and polyketides	Cinnamic acids and derivatives	307.084	-	Hydroxycinnamic acids and derivatives
neg_10374	Gamma-Glutamylglutamine	metab_23553	79.2	0	-	-	HMDB0029147;HMDB0011738	M-H	C10H17N3O6	0.6683	C05283	neg	-	-	-	-	Organic acids and derivatives	Carboxylic acids and derivatives	274.104	1466-50-8;10148-81-9	Amino acids, peptides, and analogues
neg_10470	UDP-N-acetyl-alpha-D-glucosamine	metab_23622	0	30.5	map01100;map00520;map01250;map00524;map00563	Metabolic pathways;Amino sugar and nucleotide sugar metabolism;Biosynthesis of nucleotide sugars;Neomycin, kanamycin and gentamicin biosynthesis;Glycosylphosphatidylinositol (GPI)-anchor biosynthesis	HMDB0304526	M-H2O-H	C17H25N3O17P2-2	0.6312	C00043	neg	-	-	Metabolism;Metabolism;Metabolism;Metabolism;Metabolism	Global and overview maps;Carbohydrate metabolism;Global and overview maps;Biosynthesis of other secondary metabolites;Glycan biosynthesis and metabolism	Nucleosides, nucleotides, and analogues	Pyrimidine nucleotides	586.045	528-04-1	Pyrimidine nucleotide sugars
neg_10497	D-Mannose 6-Phosphate	metab_23640	89.6	0	map01100;map01250;map01240;map00520;map00051;map04142	Metabolic pathways;Biosynthesis of nucleotide sugars;Biosynthesis of cofactors;Amino sugar and nucleotide sugar metabolism;Fructose and mannose metabolism;Lysosome	HMDB0001078;HMDB0304312	M-H	C6H13O9P	0.6259	C00275	neg	-	-	Metabolism;Metabolism;Metabolism;Metabolism;Metabolism;Cellular Processes	Global and overview maps;Global and overview maps;Global and overview maps;Carbohydrate metabolism;Carbohydrate metabolism;Transport and catabolism	Organic oxygen compounds	Organooxygen compounds	259.022	3672-15-9	Carbohydrates and carbohydrate conjugates
neg_10552	4-Acetamido-2-aminobutanoic acid	metab_23674	0	40.8	map01100;map00260	Metabolic pathways;Glycine, serine and threonine metabolism	HMDB0031411	M+FA-H	C6H12N2O3	0.6099	C06442	neg	-	-	Metabolism;Metabolism	Global and overview maps;Amino acid metabolism	Organic acids and derivatives	Carboxylic acids and derivatives	205.083	1190-46-1	Amino acids, peptides, and analogues
neg_10584	Homocarnosine	metab_23692	79.1	0	map01100;map00330	Metabolic pathways;Arginine and proline metabolism	HMDB0000745	M+Cl	C10H16N4O3	0.5959	C00884	neg	-	-	Metabolism;Metabolism	Global and overview maps;Amino acid metabolism	Organic acids and derivatives	Peptidomimetics	275.091	3650-73-5	Hybrid peptides
neg_10597	Theaflavate B	metab_23705	0	30.1	-	-	HMDB0033038	M+Na-2H	C36H28O15	0.5745	-	neg	-	-	-	-	Phenylpropanoids and polyketides	Flavonoids	721.112	-	Flavans
neg_10607	L-Histidine	metab_23712	98.3	0	map01100;map02010;map00340;map00470;map01230;map00970;map00410	Metabolic pathways;ABC transporters;Histidine metabolism;D-Amino acid metabolism;Biosynthesis of amino acids;Aminoacyl-tRNA biosynthesis;beta-Alanine metabolism	HMDB0000177;PW_C000116;MJDBOTE0000427	M-H	C6H9N3O2	0.5745	C00135	neg	Peptides	Amino acids	Metabolism;Environmental Information Processing;Metabolism;Metabolism;Metabolism;Genetic Information Processing;Metabolism	Global and overview maps;Membrane transport;Amino acid metabolism;Metabolism of other amino acids;Global and overview maps;Translation;Metabolism of other amino acids	Organic acids and derivatives	Carboxylic acids and derivatives	154.062	71-00-1	Amino acids, peptides, and analogues
neg_10677	(3S)-3,6-Diaminohexanoate	metab_23761	0	33.1	map01100;map00310	Metabolic pathways;Lysine degradation	HMDB0012114	M-H	C6H14N2O2	0.5586	C01142	neg	-	-	Metabolism;Metabolism	Global and overview maps;Amino acid metabolism	Organic acids and derivatives	Carboxylic acids and derivatives	145.098	4299-56-3	Amino acids, peptides, and analogues
neg_10688	Beta-Alanyl-L-lysine	metab_23769	0	52.4	map01100;map00410	Metabolic pathways;beta-Alanine metabolism	HMDB0060442	M-H	C9H19N3O3	0.5586	C05341	neg	-	-	Metabolism;Metabolism	Global and overview maps;Metabolism of other amino acids	Organic acids and derivatives	Peptidomimetics	216.135	-	Hybrid peptides
neg_10823	Decarbamoylsaxitoxin	metab_23862	0	33	-	-	HMDB0038319	M+K-2H	C9H16N6O3	0.5268	C20021	neg	-	-	-	-	Phenylpropanoids and polyketides	Saxitoxins, gonyautoxins, and derivatives	293.074	58911-04-9	Not Available
neg_10856	N-Desmethyl Topotecan	metab_23884	0	59.8	-	-	HMDB0255119	M+K-2H	C22H21N3O5	0.5162	-	neg	-	-	-	-	Alkaloids and derivatives	Camptothecins	444.095	-	Not Available
neg_6923	Allopregnanolone	metab_24035	33.9	0	map00140	Steroid hormone biosynthesis	HMDB0001455;HMDB0001449;LMST02030130	M+Na-2H	C21H34O2	6.5546	C13712	neg	-	-	Metabolism	Lipid metabolism	Lipids and lipid-like molecules	Steroids and steroid derivatives	339.232	516-54-1;516-55-2	Pregnane steroids
neg_10551	D-Galactose	metab_24040	80.4	0	map01100;map00052	Metabolic pathways;Galactose metabolism	HMDB0250761;HMDB0000143;PW_C000093;HMDB0003449;MJDBOTE0001042	M+Cl	C6H12O6	0.6099	C00124	neg	Carbohydrates	Monosaccharides	Metabolism;Metabolism	Global and overview maps;Carbohydrate metabolism	Organic oxygen compounds	Organooxygen compounds	215.033	7296-64-2;3646-73-9;59-23-4;10257-28-0;59-23-4	Carbohydrates and carbohydrate conjugates
neg_9773	D-Galactose 1-Phosphate	metab_24041	34.5	0	map01100;map00520;map01250;map00052	Metabolic pathways;Amino sugar and nucleotide sugar metabolism;Biosynthesis of nucleotide sugars;Galactose metabolism	HMDB0000645	M-H	C6H13O9P	2.6053	C00446	neg	-	-	Metabolism;Metabolism;Metabolism;Metabolism	Global and overview maps;Carbohydrate metabolism;Global and overview maps;Carbohydrate metabolism	Organic oxygen compounds	Organooxygen compounds	259.022	2255-14-3	Carbohydrates and carbohydrate conjugates
neg_24	D-fructose 1,6-bisphosphate	metab_24046	38.8	0	map01100;map00400;map01200	Metabolic pathways;Phenylalanine, tyrosine and tryptophan biosynthesis;Carbon metabolism	HMDB0001058	M+Na-2H, 2M-H, M-H	C6H14O12P2	0.5427	C00354	neg	-	-	Metabolism;Metabolism;Metabolism	Global and overview maps;Amino acid metabolism;Global and overview maps	Organic oxygen compounds	Organooxygen compounds	338.988	34693-15-7;488-69-7	Carbohydrates and carbohydrate conjugates
neg_8546	Dihydrobiopterin	metab_24048	0	53.9	map01100;map00790;map01240	Metabolic pathways;Folate biosynthesis;Biosynthesis of cofactors	PW_C000027;HMDB0000038	2M-H	C9H13N5O3	4.4701	C02953	neg	-	-	Metabolism;Metabolism;Metabolism	Global and overview maps;Metabolism of cofactors and vitamins;Global and overview maps	Organoheterocyclic compounds	Pteridines and derivatives	477.199	6779-87-9	Pterins and derivatives
neg_6782	Ethyl icosapentate	metab_24050	0	65.7	-	-	HMDB0039530;LMFA07010877	M+FA-H	C22H34O2	6.6346	C13364	neg	-	-	-	-	Lipids and lipid-like molecules	Fatty Acyls	375.254	73310-10-8;86227-47-6	Fatty acid esters
neg_767	L-Glutamate	metab_24056	87.4	0	map02010;map01240;map04540;map00330;map00220;map00250;map04216;map00630;map00430;map00470;map00860;map04080;map01100;map00480;map01200;map01210;map00340;map00524;map01230;map04068;map00650;map00910;map00970	ABC transporters;Biosynthesis of cofactors;Gap junction;Arginine and proline metabolism;Arginine biosynthesis;Alanine, aspartate and glutamate metabolism;Ferroptosis;Glyoxylate and dicarboxylate metabolism;Taurine and hypotaurine metabolism;D-Amino acid metabolism;Porphyrin metabolism;Neuroactive ligand-receptor interaction;Metabolic pathways;Glutathione metabolism;Carbon metabolism;2-Oxocarboxyl…	HMDB0060475;HMDB0000148;HMDB0003339	M-H2O-H, M-H	C5H9NO4	0.6099	C00025	neg	Peptides;Hormones and transmitters	Amino acids;Neurotransmitters	Environmental Information Processing;Metabolism;Cellular Processes;Metabolism;Metabolism;Metabolism;Cellular Processes;Metabolism;Metabolism;Metabolism;Metabolism;Environmental Information Processing;Metabolism;Metabolism;Metabolism;Metabolism;Metabolism;Metabolism;Metabolism;Environmental Information Processing;Metabolism;Metabolism;Genetic Information Processing	Membrane transport;Global and overview maps;Cellular community - eukaryotes;Amino acid metabolism;Amino acid metabolism;Amino acid metabolism;Cell growth and death;Carbohydrate metabolism;Metabolism of other amino acids;Metabolism of other amino acids;Metabolism of cofactors and vitamins;Signaling molecules and interaction;Global and overview maps;Metabolism of other amino acids;Global and overvi…	Organic acids and derivatives	Carboxylic acids and derivatives	146.046	56-86-0;6893-26-1	Amino acids, peptides, and analogues
neg_6672	LysoPC(18:0/0:0)	metab_24058	0	86.3	map00565;map01100;map00564	Ether lipid metabolism;Metabolic pathways;Glycerophospholipid metabolism	HMDB0010384;HMDB0011149	M+FA-H	C26H54NO7P	6.6829	C04317;C04230	neg	-;Lipids	-;Phospholipids	Metabolism;Metabolism;Metabolism	Lipid metabolism;Global and overview maps;Lipid metabolism	Lipids and lipid-like molecules	Glycerophospholipids	568.361	74430-89-0;19420-57-6	Glycerophosphocholines
neg_62	Malic acid	metab_24059	96.6	0	map01100;map00020;map01200;map00620;map00630	Metabolic pathways;Citrate cycle (TCA cycle);Carbon metabolism;Pyruvate metabolism;Glyoxylate and dicarboxylate metabolism	HMDB0000156;PW_C000592	M-H, M+Cl, M-H2O-H	C4H6O5	0.6896	C00149	neg	Organic acids	Carboxylic acids	Metabolism;Metabolism;Metabolism;Metabolism;Metabolism	Global and overview maps;Carbohydrate metabolism;Global and overview maps;Carbohydrate metabolism;Carbohydrate metabolism	Organic acids and derivatives	Hydroxy acids and derivatives	133.014	97-67-6;617-48-1;6915-15-7	Beta hydroxy acids and derivatives
neg_52	Maltotriose	metab_24060	93.2	0	map02010	ABC transporters	HMDB0001262;HMDB0038852;MJDBOTE0000606	M+Cl, M+FA-H, M-H	C18H32O16	0.6736	C01835	neg	-	-	Environmental Information Processing	Membrane transport	Organic oxygen compounds	Organooxygen compounds	539.138	6118-87-2;1109-28-0	Carbohydrates and carbohydrate conjugates
neg_4397	N-Choloylglycine	metab_24062	0	63.4	map01100;map00120	Metabolic pathways;Primary bile acid biosynthesis	HMDB0255104;HMDB0000148;HMDB0000138	M+Cl	C26H43NO6	6.4104	C01921	neg	Steroids	24-Carbon atoms	Metabolism;Metabolism	Global and overview maps;Lipid metabolism	Lipids and lipid-like molecules	Steroids and steroid derivatives	500.278	475-31-0;56-86-0	Bile acids, alcohols and derivatives
neg_1954	NAD	metab_24063	0	92.6	map01100;map00983;map01240;map00730;map00760;map00190	Metabolic pathways;Drug metabolism - other enzymes;Biosynthesis of cofactors;Thiamine metabolism;Nicotinate and nicotinamide metabolism;Oxidative phosphorylation	HMDB0000902;PW_C000721;HMDB0001487	M-H	C21H27N7O14P2	1.1092	C00003	neg	Vitamins and cofactors	Cofactors	Metabolism;Metabolism;Metabolism;Metabolism;Metabolism;Metabolism	Global and overview maps;Xenobiotics biodegradation and metabolism;Global and overview maps;Metabolism of cofactors and vitamins;Metabolism of cofactors and vitamins;Energy metabolism	Nucleosides, nucleotides, and analogues	(5''->5'')-dinucleotides	662.101	58-68-4;53-84-9	Not Available
neg_9769	Phenylacetylglutamine	metab_24066	0	45.9	map00360	Phenylalanine metabolism	HMDB0006344;PW_C002728;HMDB0062645;MJDBOTE0000584	M+FA-H	C13H16N2O4	2.7123	C04148	neg	-	-	Metabolism	Amino acid metabolism	Organic acids and derivatives	Carboxylic acids and derivatives	309.109	28047-15-6	Amino acids, peptides, and analogues
neg_9492	Quercetin 3-O-sophoroside	metab_24069	0	40.8	-	-	HMDB0304729	M-H2O-H	C14H16N2O6	3.3501	C08549	neg	-	-	-	-	Organic acids and derivatives	Carboxylic acids and derivatives	289.08	18609-17-1	Amino acids, peptides, and analogues
neg_1784	UDP-D-Galactose	metab_24073	95.4	0	map01100;map00520;map01250;map00052	Metabolic pathways;Amino sugar and nucleotide sugar metabolism;Biosynthesis of nucleotide sugars;Galactose metabolism	HMDB0012305;HMDB0000302	M-H	C15H24N2O17P2	0.6791	C00052	neg	-	-	Metabolism;Metabolism;Metabolism;Metabolism	Global and overview maps;Carbohydrate metabolism;Global and overview maps;Carbohydrate metabolism	Nucleosides, nucleotides, and analogues	Pyrimidine nucleotides	565.047	2956-16-3;1955-26-6	Pyrimidine nucleotide sugars
